# Supplementary material for: Tet inactivation disrupts YY1 binding and long-range chromatin interactions during embryonic heart development
Source: Nat Commun. 2019 Sep 20;10:4297. doi: 10.1038/s41467-019-12325-z (PMC6754421; doi:10.1038/s41467-019-12325-z)
Supplement: Supplementary file 4 — Supplementary Data 1 [file 41467_2019_12325_MOESM4_ESM.xlsx]

## Sheet: Table S1 NGS data information
WGBS
	Total Reads	Average CpG Coverage	Bisulfite coversion efficiency
human-CS13	764015642	12.9X	0.998
human-CS14	858099459	14.7X	0.998
Mouse DKO-E12.5	956350041	33.7X	0.995
CMS-IP
Samples	Total	Mapping Reads	Map Ratio	Unique Mapped Reads	Unique Map Ratio	dup2.bed	Peaks
WT1-E12.5	31318979	22279689	0.7114	21200716	0.6769	20421145	423172
WT2-E12.5	38403167	27103002	0.7057	25790594	0.6716	24560850	389679
DKO1-E12.5	61289990	41758796	0.6813	39065537	0.6374	33994971	479725
DKO2-E12.5	60960595	41572015	0.6819	38891343	0.6379	33636519	469657
ATAC-seq
Samples	Mapping Reads Pairs	Map Ratio	Mapped ReadsNum	Unique Mapped Reads	Unique Map Ratio	dup2.bed	Peaks
WT1-E12.5	42916366	0.9546	85832732	60305827	0.7026	22977588	113425
WT2-E12.5	44984769	0.955	89969538	63435099	0.7051	23985125	73249
DKO1-E12.5	48081586	0.9309	96163172	64868436	0.6746	25109240	56472
DKO2-E12.5	42683351	0.9173	85366702	58104399	0.6806	22336683	49738
HiChIP-E12.5
	Mapping					Hi-C Filtering				Duplicate Removal and Interaction Lengths
Experiment	Total Reads	Unmapped Read Pairs	Singleton Mapping Read Pairs	Multiple Alignment Read Pairs	Unique Paired Alignments	Dangling End Pairs	Self Ligation Pairs	Dumped Pairs	Valid Interaction Pairs	Unique Valid Interaction Pairs	Cis Interaction < 20kb	Cis Interaction > 20kb	Trans Interaction
WT1-1million	598637597	6477783	29640180	166846974	395672660	16920814	2780056	23042669	346852995	249881421	14499327	59181727	23290520
	1	0.0108209	0.0495127	0.278711	0.660955	0.0282655	0.00464397	0.0384919	0.579404	0.417417	0.0242205	0.0988607	0.0389059
DKO1-1million	699057358	67435928	46155516	187064350	398401564	9039385	2912656	27454347	358269607	190724282	10420876	55452064	101672385
	1	0.0964669	0.0660254	0.267595	0.569913	0.0129308	0.00416655	0.0392734	0.512504	0.272831	0.014907	0.0793241	0.145442
WT2-1million	215300731	40760620	7291809	49939969	117308333	4529738	1813491	5960771	104646732	46490622	8728250	35758517	13669343
	1	0.189319	0.033868	0.231954	0.544858	0.0210391	0.00842306	0.0276858	0.486049	0.215933	0.0405398	0.166086	0.0634895
DKO2-1million	386038469	72685264	14076617	94982379	204294209	5920732	1919460	13008610	182928136	111395614	9083537	44450660	17998325
	1	0.188285	0.0364643	0.246044	0.529207	0.0153372	0.0049722	0.0336977	0.47386	0.288561	0.0235301	0.115146	0.0466231
HiChIP-mESC
	Mapping					Hi-C Filtering				Duplicate Removal and Interaction Lengths
Experiment	Total Reads	Unmapped Read Pairs	Singleton Mapping Read Pairs	Multiple Alignment Read Pairs	Unique Paired Alignments	Dangling End Pairs	Self Ligation Pairs	Dumped Pairs	Valid Interaction Pairs	Unique Valid Interaction Pairs	Cis Interaction < 20kb	Cis Interaction > 20kb	Trans Interaction
WTmESC-1million	232472550	13174350	17763099	79368706	122166395	7084311	2169832	22517188	89490268	48000633	7500688	27436046	6552901
	1	0.0566706	0.0764094	0.341411	0.525509	0.0304738	0.00933371	0.0968596	0.38495	0.206479	0.0322648	0.118018	0.0281878
TKOmESC-1million	299382463	12428597	25561833	90995803	170396230	12359547	4168019	21430497	131100504	84302627	8081311	29562931	9153635
	1	0.0415141	0.0853819	0.303945	0.569159	0.0412835	0.0139221	0.0715823	0.437903	0.281588	0.0269933	0.0987464	0.0305751
RNA-seq
WT1-E12.5
	Left reads
	Input	19709005
	Mapped	18063686 (91.7% of input)
	of these	2657137 (14.7%) have multiple alignments (110147 have >20)
	Right reads
	Input	19709005
	Mapped	17528173 (88.9% of input)
	of these	2627661 (15.0%) have multiple alignments (110145 have >20)
	90.3% overall read mapping rate.
	Aligned pairs	16818210
	of these	2485991 (14.8%) have multiple alignments
	1267940 ( 7.5%) are discordant alignments
	78.9% concordant pair alignment rate.
WT2-E12.5
	Left reads
	Input	16557424
	Mapped	15017866 (90.7% of input)
	of these	2293573 (15.3%) have multiple alignments (108070 have >20)
	Right reads
	Input	16557424
	Mapped	14520454 (87.7% of input)
	of these	2258314 (15.6%) have multiple alignments (108067 have >20)
	89.2% overall read mapping rate.
	Aligned pairs	13944842
	of these	2143115 (15.4%) have multiple alignments
	1152379 ( 8.3%) are discordant alignments
	77.3% concordant pair alignment rate.
DKO1-E12.5
	Left reads
	Input	24671264
	Mapped	21887939 (88.7% of input)
	of these	2569473 (11.7%) have multiple alignments (49828 have >20)
	Right reads
	Input	24671264
	Mapped	20806378 (84.3% of input)
	of these	2437754 (11.7%) have multiple alignments (49829 have >20)
	86.5% overall read mapping rate.
	Aligned pairs	20151342
	of these	2363135 (11.7%) have multiple alignments
	711460 ( 3.5%) are discordant alignments
	78.8% concordant pair alignment rate.
DKO2-E12.5
	Left reads
	Input	28102676
	Mapped	25318499 (90.1% of input)
	of these	2967195 (11.7%) have multiple alignments (63196 have >20)
	Right reads
	Input	28102676
	Mapped	24179579 (86.0% of input)
	of these	2830557 (11.7%) have multiple alignments (63181 have >20)
	88.1% overall read mapping rate.
	Aligned pairs	23472435
	of these	2751441 (11.7%) have multiple alignments
	864772 ( 3.7%) are discordant alignments
	80.4% concordant pair alignment rate.
WT1-E15.5
	Left reads
	Input	30580382
	Mapped	27285160 (89.2% of input)
	of these	4032904 (14.8%) have multiple alignments (143442 have >20)
	Right reads
	Input	30580382
	Mapped	24950167 (81.6% of input)
	of these	3719461 (14.9%) have multiple alignments (143452 have >20)
	85.4% overall read mapping rate.
	Aligned pairs	23912270
	of these	3568417 (14.9%) have multiple alignments
	1469153 ( 6.1%) are discordant alignments
	73.4% concordant pair alignment rate.
WT2-E15.5
	Left reads
	Input	31845400
	Mapped	28649709 (90.0% of input)
	of these	4096727 (14.3%) have multiple alignments (130139 have >20)
	Right reads
	Input	31845400
	Mapped	26347348 (82.7% of input)
	of these	3787190 (14.4%) have multiple alignments (130135 have >20)
	86.4% overall read mapping rate.
	Aligned pairs	25330009
	of these	3639624 (14.4%) have multiple alignments
	1402697 ( 5.5%) are discordant alignments
	75.1% concordant pair alignment rate.
DKO1-E15.5
	Left reads
	Input	30610488
	Mapped	27033802 (88.3% of input)
	of these	3769710 (13.9%) have multiple alignments (145571 have >20)
	Right reads
	Input	30610488
	Mapped	24826280 (81.1% of input)
	of these	3491484 (14.1%) have multiple alignments (145571 have >20)
	84.7% overall read mapping rate.
	Aligned pairs	23713346
	of these	3342027 (14.1%) have multiple alignments
	1456689 ( 6.1%) are discordant alignments
	72.7% concordant pair alignment rate.
DKO2-E15.5
	Left reads
	Input	24504907
	Mapped	21506695 (87.8% of input)
	of these	3059010 (14.2%) have multiple alignments (125468 have >20)
	Right reads
	Input	24504907
	Mapped	19714879 (80.5% of input)
	of these	2834836 (14.4%) have multiple alignments (125468 have >20)
	84.1% overall read mapping rate.
	Aligned pairs	18806953
	of these	2712608 (14.4%) have multiple alignments
	1221218 ( 6.5%) are discordant alignments
	71.8% concordant pair alignment rate.
single cell RNA-seq
	WT		DKO
	E12.5	E15.5	E12.5	E15.5
Cells Sequenced	2836	4743	3367	3960
MeanReadsPerCell	32203	66916	30437	71048
MedianGenesPerCell	2373	1784	2483	2414
