# Supplementary material for: Tet inactivation disrupts YY1 binding and long-range chromatin interactions during embryonic heart development
Source: Nat Commun. 2019 Sep 20;10:4297. doi: 10.1038/s41467-019-12325-z (PMC6754421; doi:10.1038/s41467-019-12325-z)
Supplement: Supplementary file 5 — Supplementary Data 2 [file 41467_2019_12325_MOESM5_ESM.xlsx]

## Sheet: Table S2 list of primers
Primers for qPCR
No.	Name		Sequences (5' to 3')
1	b-Actin	Forward	GACAGGATGCAGAAGGAGA
		Reverse	CCACATCTGCTGGAAGGTGG
2	TET1	Forward	GCAGCGTACAGGCCACCACT
		Reverse	AGCCGGTCGGCCATTGGAAG
3	TET2	Forward	TTCGCAGAAGCAGCAGTGAAGAG
		Reverse	AGCCAGAGACAGCGGGATTCCTT
4	TET3	Forward	GACGAGAACATCGGCGGCGT
		Reverse	GTGGCAGCGGTTGGGCTTCT
5	DNMT1	Forward	CCCCTGAGCCCTACCGAAT
		Reverse	CTCGCTGGAGTGGACTTGTG
6	DNMT3A	Forward	TTCTACCGCCTCCTGCATGAT
		Reverse	GCGAGATGTCCCTCTTGTCACTA
7	DNMT3B	Forward	GAATTACTCACGCCCCAAGGA
		Reverse	ACCGTGAGATGTCCCTCTTGTC
8	Dnmt1	Forward	CCTAGTTCCGTGGCTAC AGGAGAA
		Reverse	TCTCTCTCCTCTGCAGCCGACTCA
9	Dnmt3a	Forward	GCCGAATTGTGTCTTGGTGGATGACA
		Reverse	CCTGGTGGAATGCACTGCAGAAGGA
10	Dnmt3b	Forward	GGATGTTCGAGAATGTTGTGG
		Reverse	GTGAGCAGCAGACACCTTGA
8	Tet1	Forward	GAGCCTGTTCCTCGATGTGG
		Reverse	CAAACCCACCTGAGGCTGTT
9	Tet2	Forward	TGCAAAACCTGGCTACTGTC
		Reverse	AACATGCAGTGACTCCTGAG
10	Tet3	Forward	TCCGGATTGAGAAGGTCATC
		Reverse	CCAGGCCAGGATCAAGATAA
11	Tbx20	Forward	TATTCAGCATACTCCTAC
		Reverse	GTTAGTCTTGTCAATACG
12	Nppa	Forward	CCTGCCTTCATCTATCAC
		Reverse	TGAGGATCTACCTTAATATGC
13	n-Myc	Forward	GACGAGGAGGAAGATGAA
		Reverse	CTTGTTGTTAGAGGAGGAA
14	Hey2	Forward	GAGAAGACTAGTGCCAACAGC
		Reverse	TGGGCATCAAAGTAGCCTTTA
15	hb-Actin	Forward	GACAGGATGCAGAAGGAGA
		Reverse	CCACATCTGCTGGAAGGTGG
16	Gapdh	Forward	GTGTTCCTACCCCCAATGTGT
		Reverse	ATTGTCATACCAGGAAATGAGCTT
sgRNAs targeting to Tet1-3 loci
Name	Sequences
Tet1 sgRNA	GGCTGCTGTCAGGGAGCTCA
Tet2 sgRNA	GAAAGTGCCAACAGATATCC
Tet3 sgRNA	AAGGAGGGGAAGAGTTCTCG
Genotyping Primes
Mice
Gene target	Direction	Sequences
Tet2WT	Forward	GCCCAAGAAAGCCAAGACCAAGAA
	Reverse	AAGGAGGGGACTTTTACCTCTCAGAGCAA
Tet2 Deletion	Forward	CGTGTGTCATGCATTTCTGTGTGC
	Reverse	TCGACGGTATCGATAAGCTTCGGATC
Tet3WT	Forward	GGATGTGAGCTAGTTCTCCTAACTTGAGAGG
	Reverse	CCCTGTCTACTCTATTCTTGTGTCAGGAGG
Nkx2.5-Cre	Forward	TTACGGCGCTAAGGATGACT
	Common	GAGCCTGGTAGGGAAAGAGC
	Reverse	GTGTGGAATCCGTCGAAAGT
mESCs
Gene target	Direction	Sequences (5' to 3')
Tet1	Forward	TTGTTCTCTCCTCTGACTGC
	Reverse	TGATTGATCAAATAGGCCTGC
Tet2	Forward	CAGATGCTTAGGCCAATCAAG
	Reverse	AGAAGCAACACACATGAAGATG
Tet3	Forward	CCACCTCTGAGCGCAGAGTG
	Reverse	GATGAACACAGTTCCTGACAG
4C-seq primers
4C-Mpdu1-2s1-R		AGAGAGATTGCCAGGATC
4C-Mpdu1-2s1-NR		AGAGCTATACCCTGTCGG
YY1 ChIP-qPCR primers
Negative Control	Forward	TTCCCCTTTCTCCACTTCC
Negative Control	Reverse	GCACCTGAAAAAATGTTCACC
Mpdu1	Forward	GCAATCTCTCTACCACTGAATC
Mpdu1	Reverse	TTATCCCCTCTCTCCAGCAC
Primers designed for Tet1CD cloning
Tet1CD	Forward	cggGCTAGCGGAATGGACTACAAAGACGATGACGACAAGggatccctgcccacctgc
Tet1CD	Reverse	cggGATATCtcagacccaatggttatagggccc
