# Supplementary material for: Tet inactivation disrupts YY1 binding and long-range chromatin interactions during embryonic heart development
Source: Nat Commun. 2019 Sep 20;10:4297. doi: 10.1038/s41467-019-12325-z (PMC6754421; doi:10.1038/s41467-019-12325-z)
Supplement: Supplementary file 6 — Supplementary Data 3 [file 41467_2019_12325_MOESM6_ESM.xlsx]

## Sheet: clst.markers.May24
	p_val	avg_logFC	pct.1	pct.2	p_val_adj	cluster	gene
Cthrc1	0	1.89982	0.879	0.133	0	0	Cthrc1
Pdlim3	0	1.54299	0.937	0.451	0	0	Pdlim3
Postn	0	1.52997	0.916	0.333	0	0	Postn
Meox1	0	1.3542	0.687	0.141	0	0	Meox1
Lum	0	1.347	0.781	0.241	0	0	Lum
Tgfbi	0	1.33783	0.807	0.264	0	0	Tgfbi
Vcan	0	1.25516	0.857	0.302	0	0	Vcan
Col9a3	0	1.21802	0.69	0.05	0	0	Col9a3
Htra1	0	1.12333	0.66	0.183	0	0	Htra1
Dbi	0	1.10603	0.975	0.893	0	0	Dbi
Bgn	0	1.0932	0.946	0.561	0	0	Bgn
Sox9	0	1.09241	0.76	0.185	0	0	Sox9
Mfap2	0	1.05371	0.994	0.678	0	0	Mfap2
Lgals1	0	1.02949	0.999	0.906	0	0	Lgals1
Mfap4	0	1.02949	0.882	0.377	0	0	Mfap4
Col9a1	0	1.01628	0.635	0.069	0	0	Col9a1
Clmp	0	1.01477	0.789	0.217	0	0	Clmp
Tagln2	0	1.01126	0.967	0.715	0	0	Tagln2
Shisa2	0	0.94987	0.526	0.086	0	0	Shisa2
Rasl11b	0	0.949865	0.773	0.326	0	0	Rasl11b
Papss2	0	0.884715	0.473	0.05	0	0	Papss2
Matn4	0	0.876869	0.333	0.018	0	0	Matn4
Hapln1	0	0.852141	0.569	0.139	0	0	Hapln1
Twist1	0	0.823086	0.564	0.092	0	0	Twist1
Id3	0	0.815029	0.988	0.717	0	0	Id3
6330403K07Rik	0	0.796796	0.812	0.359	0	0	6330403K07Rik
Tuba1a	0	0.782037	0.983	0.873	0	0	Tuba1a
Ociad2	0	0.773162	0.583	0.135	0	0	Ociad2
Ptx3	0	0.715149	0.414	0.049	0	0	Ptx3
Tubb3	0	0.681336	0.355	0.032	0	0	Tubb3
Prrx1	0	0.670609	0.533	0.109	0	0	Prrx1
H3f3b	0	0.612475	0.999	0.967	0	0	H3f3b
Msx1	2.64562e-306	0.735443	0.372	0.042	4.0298e-302	0	Msx1
Igf1	1.14833e-299	0.88906	0.755	0.324	1.74914e-295	0	Igf1
Rtn1	7.80596e-297	0.914014	0.44	0.082	1.189e-292	0	Rtn1
Serpinf1	7.00041e-294	0.722947	0.593	0.183	1.0663e-289	0	Serpinf1
Txndc5	9.5959e-292	0.879281	0.899	0.645	1.46165e-287	0	Txndc5
Fstl1	2.06749e-289	0.741469	0.967	0.775	3.14921e-285	0	Fstl1
Actg1	2.44483e-286	0.662073	0.997	0.952	3.72397e-282	0	Actg1
Cnn3	5.47109e-281	0.60915	0.967	0.777	8.33356e-277	0	Cnn3
Thbs1	5.89884e-278	0.828088	0.56	0.167	8.98511e-274	0	Thbs1
Cd63	5.43025e-273	0.609674	0.985	0.853	8.27136e-269	0	Cd63
Car3	9.55704e-270	1.15859	0.262	0.013	1.45573e-265	0	Car3
Tbx20	1.19573e-269	0.764782	0.81	0.435	1.82133e-265	0	Tbx20
Fbln2	1.68337e-268	0.648136	0.847	0.384	2.5641e-264	0	Fbln2
Igfbp7	3.29774e-266	0.901372	0.721	0.306	5.02312e-262	0	Igfbp7
Prss35	4.10099e-266	0.84776	0.445	0.095	6.24662e-262	0	Prss35
Rcn3	5.03297e-265	0.624932	0.972	0.657	7.66622e-261	0	Rcn3
Tmsb4x	7.7083e-265	0.629364	0.998	0.989	1.17413e-260	0	Tmsb4x
Serinc2	9.84923e-264	0.369592	0.282	0.02	1.50023e-259	0	Serinc2
Mmp2	6.84231e-258	0.748381	0.801	0.387	1.04222e-253	0	Mmp2
Tmem167	8.25299e-251	0.575198	0.943	0.796	1.2571e-246	0	Tmem167
Lmna	2.15307e-250	0.724911	0.784	0.465	3.27956e-246	0	Lmna
Scx	2.89497e-244	0.630325	0.372	0.066	4.40961e-240	0	Scx
Meis2	4.80556e-243	0.700975	0.886	0.597	7.31983e-239	0	Meis2
Id1	3.10852e-242	0.868595	0.826	0.478	4.73489e-238	0	Id1
Dkk3	3.3602e-237	0.74551	0.521	0.157	5.11826e-233	0	Dkk3
Inhba	2.75164e-235	0.698424	0.448	0.111	4.1913e-231	0	Inhba
Csrp2	2.40868e-234	0.683575	0.956	0.767	3.66891e-230	0	Csrp2
Mdk	1.45466e-232	0.586805	0.997	0.799	2.21574e-228	0	Mdk
Ppib	4.2918e-231	0.495181	0.99	0.878	6.53727e-227	0	Ppib
Rhoc	3.16375e-227	0.550312	0.965	0.822	4.81902e-223	0	Rhoc
Nnat	6.89178e-219	0.53263	0.771	0.347	1.04976e-214	0	Nnat
Hmgcs2	5.10782e-218	0.594661	0.399	0.088	7.78023e-214	0	Hmgcs2
Id2	9.86262e-213	0.844695	0.916	0.682	1.50227e-208	0	Id2
Lef1	5.00511e-211	0.401683	0.255	0.026	7.62379e-207	0	Lef1
Sox4	8.64612e-207	0.740608	0.941	0.788	1.31698e-202	0	Sox4
Fbln1	8.33827e-204	0.659186	0.803	0.454	1.27009e-199	0	Fbln1
Sox5	2.28472e-201	0.445745	0.346	0.071	3.48008e-197	0	Sox5
Prrx2	4.21954e-201	0.664245	0.585	0.254	6.4272e-197	0	Prrx2
Robo2	1.1574e-200	0.49102	0.345	0.07	1.76295e-196	0	Robo2
Col3a1	4.05945e-198	0.403731	0.947	0.582	6.18335e-194	0	Col3a1
Anxa5	3.13848e-195	0.569508	0.952	0.858	4.78053e-191	0	Anxa5
Dpysl3	1.00856e-192	0.630068	0.81	0.523	1.53625e-188	0	Dpysl3
Bambi	1.00303e-190	0.60298	0.848	0.588	1.52782e-186	0	Bambi
Mgp	8.68669e-188	1.01674	0.84	0.552	1.32316e-183	0	Mgp
Ugdh	1.96336e-183	0.570106	0.622	0.311	2.99059e-179	0	Ugdh
Snai1	5.75711e-182	0.543024	0.394	0.111	8.76923e-178	0	Snai1
Cyr61	8.89897e-182	0.740977	0.757	0.428	1.35549e-177	0	Cyr61
Rspo3	1.96519e-177	0.580887	0.345	0.08	2.99338e-173	0	Rspo3
Pxdc1	2.2701e-177	0.599195	0.595	0.286	3.45782e-173	0	Pxdc1
Bmp2	6.80314e-176	0.431043	0.305	0.059	1.03625e-171	0	Bmp2
Mecom	5.20469e-175	0.494502	0.532	0.205	7.92778e-171	0	Mecom
Lmcd1	3.67348e-171	0.646812	0.484	0.19	5.59544e-167	0	Lmcd1
Fbn2	1.92687e-170	0.645677	0.766	0.502	2.935e-166	0	Fbn2
Pcolce	2.75068e-168	0.510849	0.761	0.446	4.18983e-164	0	Pcolce
Myl12a	2.79407e-165	0.468076	0.992	0.955	4.25592e-161	0	Myl12a
Ptgis	2.13546e-164	0.567121	0.669	0.337	3.25273e-160	0	Ptgis
Tpm4	2.68808e-164	0.476573	0.942	0.744	4.09448e-160	0	Tpm4
Ptma	7.79862e-161	0.351211	1	0.977	1.18789e-156	0	Ptma
Kcnmb4	1.70384e-160	0.346654	0.28	0.055	2.59529e-156	0	Kcnmb4
Itm2b	2.5621e-160	0.45688	0.991	0.896	3.90259e-156	0	Itm2b
Tcf12	1.00281e-159	0.560255	0.657	0.401	1.52748e-155	0	Tcf12
Arhgef40	8.1572e-155	0.444125	0.477	0.194	1.2425e-150	0	Arhgef40
Fxyd6	1.69765e-152	0.676785	0.633	0.334	2.58585e-148	0	Fxyd6
Limch1	4.22226e-150	0.454597	0.452	0.164	6.43135e-146	0	Limch1
Serpine2	1.07661e-148	0.524261	0.663	0.355	1.63989e-144	0	Serpine2
Fgfr2	2.69447e-147	0.366904	0.308	0.077	4.10421e-143	0	Fgfr2
Marcksl1	7.67519e-145	0.382961	0.993	0.907	1.16909e-140	0	Marcksl1
Ptn	1.53067e-143	0.460503	0.95	0.609	2.33152e-139	0	Ptn
Pdgfra	7.02345e-143	0.430238	0.452	0.169	1.06981e-138	0	Pdgfra
Smad7	1.72633e-142	0.511324	0.609	0.331	2.62954e-138	0	Smad7
Dpt	1.71356e-141	0.659788	0.304	0.076	2.6101e-137	0	Dpt
Loxl2	2.40871e-141	0.52455	0.692	0.431	3.66895e-137	0	Loxl2
Spint2	1.76231e-140	0.660271	0.572	0.296	2.68436e-136	0	Spint2
Timp2	3.9326e-139	0.446971	0.778	0.535	5.99013e-135	0	Timp2
Ckap4	4.11622e-138	0.441792	0.853	0.667	6.26982e-134	0	Ckap4
Enc1	7.39582e-138	0.390242	0.347	0.109	1.12653e-133	0	Enc1
Rcn1	7.60427e-138	0.408865	0.878	0.683	1.15828e-133	0	Rcn1
Vim	1.17958e-137	0.382236	1	0.937	1.79674e-133	0	Vim
Mmp14	1.28379e-137	0.463988	0.795	0.523	1.95546e-133	0	Mmp14
Ncam1	2.25744e-134	0.484711	0.68	0.395	3.43853e-130	0	Ncam1
Tnfaip8	3.42377e-134	0.513632	0.626	0.387	5.21508e-130	0	Tnfaip8
Mpzl1	1.2753e-133	0.409103	0.782	0.539	1.94253e-129	0	Mpzl1
Fgfrl1	2.70015e-133	0.347034	0.343	0.109	4.11286e-129	0	Fgfrl1
Dclk1	1.25608e-131	0.331412	0.266	0.06	1.91326e-127	0	Dclk1
Fam3c	1.74375e-131	0.446975	0.585	0.339	2.65608e-127	0	Fam3c
Unc5c	3.77876e-130	0.308734	0.273	0.065	5.75581e-126	0	Unc5c
Lmo4	1.23048e-129	0.513527	0.764	0.55	1.87427e-125	0	Lmo4
Cda	3.5903e-129	0.381645	0.298	0.082	5.46875e-125	0	Cda
Dlg2	4.95011e-129	0.367455	0.286	0.075	7.54001e-125	0	Dlg2
1010001N08Rik	6.46369e-129	0.422082	0.385	0.143	9.84549e-125	0	1010001N08Rik
Efemp2	2.01037e-126	0.394348	0.743	0.452	3.06219e-122	0	Efemp2
Mmp23	1.15702e-125	0.450414	0.665	0.357	1.76237e-121	0	Mmp23
Ptov1	4.19514e-125	0.343789	0.964	0.884	6.39004e-121	0	Ptov1
Socs2	2.03591e-124	0.57265	0.642	0.365	3.10109e-120	0	Socs2
Foxp2	7.63985e-124	0.419869	0.396	0.15	1.1637e-119	0	Foxp2
Serf1	1.24496e-123	0.392314	0.84	0.646	1.89632e-119	0	Serf1
Fam110b	1.87418e-123	0.42741	0.486	0.221	2.85475e-119	0	Fam110b
Mpped2	4.46505e-123	0.530032	0.62	0.351	6.80116e-119	0	Mpped2
H2afv	3.62279e-122	0.425203	0.962	0.881	5.51824e-118	0	H2afv
Col9a2	4.0102e-122	0.40321	0.316	0.096	6.10834e-118	0	Col9a2
Rarg	4.16366e-121	0.286341	0.254	0.061	6.34209e-117	0	Rarg
Enah	4.80487e-121	0.472654	0.605	0.359	7.31878e-117	0	Enah
Syt11	7.6897e-121	0.375905	0.362	0.131	1.17129e-116	0	Syt11
Meg3	4.98711e-120	0.284094	0.952	0.594	7.59637e-116	0	Meg3
Tgif1	1.40298e-119	0.430275	0.526	0.268	2.13702e-115	0	Tgif1
Unc5b	3.98353e-119	0.416659	0.534	0.274	6.06771e-115	0	Unc5b
Tagln	8.19472e-118	0.659458	0.626	0.335	1.24822e-113	0	Tagln
Asb4	5.81436e-117	0.477046	0.468	0.222	8.85643e-113	0	Asb4
Maged1	2.86122e-116	0.366622	0.945	0.821	4.35821e-112	0	Maged1
Scrn1	9.82714e-116	0.319621	0.323	0.107	1.49687e-111	0	Scrn1
Nfix	7.34386e-114	0.386734	0.468	0.224	1.11862e-109	0	Nfix
Creb3l2	4.58673e-109	0.445331	0.642	0.422	6.9865e-105	0	Creb3l2
Phlda1	3.71712e-108	0.465136	0.525	0.27	5.66192e-104	0	Phlda1
Fos	3.72689e-108	0.700288	0.712	0.46	5.67679e-104	0	Fos
Tgfb2	5.93199e-108	0.525012	0.662	0.433	9.03561e-104	0	Tgfb2
Hmgn1	7.72375e-108	0.299805	0.994	0.935	1.17648e-103	0	Hmgn1
Emilin1	1.08386e-107	0.351611	0.772	0.471	1.65094e-103	0	Emilin1
Sfrp2	1.18119e-107	0.67027	0.494	0.228	1.79919e-103	0	Sfrp2
Rhou	4.15959e-106	0.394171	0.447	0.21	6.33589e-102	0	Rhou
Nrep	2.04931e-105	0.399811	0.786	0.594	3.12151e-101	0	Nrep
Epha7	4.19788e-105	0.420225	0.484	0.242	6.39421e-101	0	Epha7
Fibin	3.29651e-104	0.539863	0.251	0.069	5.02124e-100	0	Fibin
Adarb1	3.4756e-104	0.32283	0.302	0.101	5.29404e-100	0	Adarb1
Qpct	3.91706e-104	0.341246	0.44	0.201	5.96647e-100	0	Qpct
Plce1	7.36435e-104	0.356759	0.371	0.154	1.12174e-99	0	Plce1
Zyx	2.38834e-102	0.438858	0.813	0.686	3.63792e-98	0	Zyx
Csrp1	4.05135e-102	0.427052	0.906	0.774	6.17102e-98	0	Csrp1
Pde1a	5.07656e-102	0.377406	0.457	0.205	7.73261e-98	0	Pde1a
Gpx8	6.07846e-102	0.333217	0.832	0.609	9.25872e-98	0	Gpx8
Smad6	1.91756e-100	0.420176	0.484	0.249	2.92082e-96	0	Smad6
Acot1	2.49779e-100	0.430341	0.557	0.329	3.80463e-96	0	Acot1
Tpbg	4.7676e-100	0.309629	0.29	0.097	7.26201e-96	0	Tpbg
Morf4l2	5.99675e-100	0.315614	0.947	0.867	9.13424e-96	0	Morf4l2
Gata6	9.65878e-100	0.419483	0.828	0.654	1.47123e-95	0	Gata6
Mdfi	2.26983e-98	0.38067	0.625	0.386	3.45741e-94	0	Mdfi
Ppp1r14a	2.92472e-98	0.423607	0.444	0.21	4.45493e-94	0	Ppp1r14a
Sec61b	9.24415e-98	0.311768	0.949	0.857	1.40807e-93	0	Sec61b
Lhfp	4.39594e-97	0.353659	0.763	0.536	6.6959e-93	0	Lhfp
Pdgfrl	5.03254e-96	0.358786	0.302	0.103	7.66556e-92	0	Pdgfrl
Selk	1.47257e-95	0.285983	0.935	0.854	2.24301e-91	0	Selk
Tmed9	1.63853e-95	0.317278	0.926	0.815	2.49581e-91	0	Tmed9
Tmem119	4.06463e-95	0.289002	0.302	0.104	6.19125e-91	0	Tmem119
Me1	4.66106e-95	0.363489	0.433	0.215	7.09972e-91	0	Me1
Praf2	5.76342e-95	0.359954	0.603	0.38	8.77884e-91	0	Praf2
Aspscr1	1.76581e-94	0.419403	0.589	0.396	2.68967e-90	0	Aspscr1
Ltbp1	2.43479e-94	0.417727	0.508	0.285	3.70868e-90	0	Ltbp1
Cntfr	8.75095e-94	0.288658	0.266	0.086	1.33294e-89	0	Cntfr
Tubb5	3.15725e-92	0.302977	0.997	0.975	4.80912e-88	0	Tubb5
Tkt	1.38649e-91	0.387395	0.745	0.551	2.1119e-87	0	Tkt
Pmm1	3.06643e-91	0.389316	0.443	0.235	4.67079e-87	0	Pmm1
Fzd2	3.14835e-91	0.372808	0.519	0.297	4.79557e-87	0	Fzd2
P4hb	9.17892e-91	0.320857	0.878	0.745	1.39813e-86	0	P4hb
Col18a1	1.30718e-90	0.282992	0.738	0.461	1.9911e-86	0	Col18a1
Tmed2	1.70441e-90	0.296643	0.93	0.838	2.59616e-86	0	Tmed2
Nfatc4	1.66365e-88	0.267094	0.264	0.088	2.53407e-84	0	Nfatc4
5033428I22Rik	2.26494e-87	0.304841	0.33	0.136	3.44995e-83	0	5033428I22Rik
Emp3	2.79696e-87	0.343767	0.766	0.532	4.26034e-83	0	Emp3
Rcn2	2.9001e-87	0.328174	0.748	0.594	4.41743e-83	0	Rcn2
Ddah2	3.56942e-87	0.324964	0.909	0.746	5.43695e-83	0	Ddah2
Ndrg2	2.06755e-86	0.369339	0.664	0.416	3.14929e-82	0	Ndrg2
Fmod	3.49532e-86	0.500683	0.298	0.111	5.32408e-82	0	Fmod
Clip3	2.72753e-85	0.287566	0.412	0.196	4.15457e-81	0	Clip3
Ccnd1	2.44605e-84	0.439773	0.637	0.429	3.72583e-80	0	Ccnd1
Jun	7.84087e-84	0.319405	0.794	0.609	1.19432e-79	0	Jun
Hsd17b11	1.02405e-83	0.326843	0.349	0.158	1.55983e-79	0	Hsd17b11
Smim3	2.0231e-83	0.304859	0.388	0.179	3.08159e-79	0	Smim3
St3gal4	1.04116e-82	0.37488	0.372	0.179	1.58589e-78	0	St3gal4
Erf	2.65209e-82	0.342598	0.458	0.263	4.03966e-78	0	Erf
Fkbp10	1.10799e-81	0.325954	0.684	0.491	1.6877e-77	0	Fkbp10
Col5a2	3.35283e-81	0.466264	0.671	0.459	5.10702e-77	0	Col5a2
Tmem45a	4.0807e-81	0.297992	0.316	0.128	6.21572e-77	0	Tmem45a
Kdelr3	6.06389e-81	0.361529	0.53	0.318	9.23652e-77	0	Kdelr3
Egr1	1.55743e-80	0.429155	0.676	0.436	2.37228e-76	0	Egr1
Ostc	1.97976e-80	0.308092	0.905	0.806	3.01557e-76	0	Ostc
Cnpy2	2.58435e-80	0.288247	0.921	0.807	3.93649e-76	0	Cnpy2
Fcgrt	3.05854e-80	0.455709	0.51	0.303	4.65877e-76	0	Fcgrt
Ltbp4	1.14646e-79	0.319149	0.522	0.296	1.74629e-75	0	Ltbp4
Fscn1	1.85437e-79	0.267894	0.804	0.565	2.82458e-75	0	Fscn1
Ptms	2.34651e-79	0.322631	0.917	0.841	3.5742e-75	0	Ptms
Haus7	8.70776e-79	0.369344	0.47	0.287	1.32637e-74	0	Haus7
Gata3	1.26895e-78	0.271208	0.251	0.087	1.93286e-74	0	Gata3
Gpx7	1.63161e-78	0.351475	0.706	0.52	2.48528e-74	0	Gpx7
Flrt3	2.59049e-78	0.357087	0.323	0.139	3.94583e-74	0	Flrt3
Mmp11	3.00842e-77	0.302678	0.353	0.164	4.58243e-73	0	Mmp11
Il11ra1	3.68076e-77	0.357969	0.756	0.569	5.60654e-73	0	Il11ra1
Tead2	3.85154e-77	0.311993	0.811	0.673	5.86667e-73	0	Tead2
Ilf2	1.46884e-76	0.324717	0.784	0.669	2.23734e-72	0	Ilf2
Pofut2	2.9025e-76	0.319447	0.702	0.545	4.42109e-72	0	Pofut2
Timp1	1.28548e-75	0.366295	0.499	0.304	1.95804e-71	0	Timp1
Pcbp4	4.37025e-75	0.353795	0.656	0.501	6.65676e-71	0	Pcbp4
Igsf3	2.68173e-74	0.477937	0.567	0.393	4.08481e-70	0	Igsf3
Ltbp3	1.08987e-73	0.32455	0.344	0.162	1.6601e-69	0	Ltbp3
Jund	1.42958e-73	0.35735	0.913	0.809	2.17753e-69	0	Jund
H2afy2	4.35381e-72	0.322756	0.615	0.437	6.63172e-68	0	H2afy2
Ssr2	9.75193e-72	0.254872	0.943	0.841	1.48541e-67	0	Ssr2
Swi5	1.27385e-71	0.258537	0.964	0.916	1.94033e-67	0	Swi5
Myh10	1.0153e-70	0.334524	0.748	0.598	1.5465e-66	0	Myh10
Atp6v0e	1.03998e-70	0.289795	0.898	0.821	1.58409e-66	0	Atp6v0e
1810011O10Rik	1.86553e-70	0.28918	0.331	0.151	2.84157e-66	0	1810011O10Rik
Synpo	4.54965e-69	0.288641	0.343	0.166	6.93002e-65	0	Synpo
Ap3s1	2.77673e-68	0.310584	0.715	0.575	4.22952e-64	0	Ap3s1
Rtn4	3.81627e-68	0.271262	0.883	0.797	5.81294e-64	0	Rtn4
Arf4	9.13913e-68	0.251261	0.94	0.86	1.39207e-63	0	Arf4
P4ha3	1.14841e-67	0.258117	0.347	0.168	1.74925e-63	0	P4ha3
Gstm5	3.48184e-67	0.333494	0.698	0.552	5.30354e-63	0	Gstm5
Nkd1	1.91843e-66	0.390079	0.298	0.134	2.92215e-62	0	Nkd1
Shisa4	1.41266e-64	0.309538	0.475	0.293	2.15177e-60	0	Shisa4
Slc39a6	5.54083e-64	0.278928	0.38	0.206	8.43979e-60	0	Slc39a6
Sertad4	1.43216e-63	0.291118	0.268	0.114	2.18146e-59	0	Sertad4
Tspan3	3.95494e-63	0.284998	0.877	0.772	6.02416e-59	0	Tspan3
1500009L16Rik	1.48279e-62	0.278524	0.38	0.206	2.25859e-58	0	1500009L16Rik
Smarce1	2.14307e-62	0.302166	0.791	0.706	3.26433e-58	0	Smarce1
Adam19	2.26445e-62	0.323342	0.466	0.293	3.44922e-58	0	Adam19
Hdac2	2.94406e-62	0.282376	0.777	0.661	4.48439e-58	0	Hdac2
Gpc3	4.57825e-62	0.318269	0.728	0.532	6.97359e-58	0	Gpc3
Cbx1	5.06094e-62	0.276447	0.806	0.697	7.70882e-58	0	Cbx1
Bax	5.40674e-62	0.293247	0.813	0.728	8.23555e-58	0	Bax
Gnb4	2.96789e-61	0.325481	0.484	0.317	4.52069e-57	0	Gnb4
Snai2	1.07172e-60	0.264019	0.332	0.164	1.63245e-56	0	Snai2
Plod2	1.45226e-60	0.340934	0.462	0.292	2.21208e-56	0	Plod2
Ilk	1.52921e-60	0.279382	0.787	0.712	2.3293e-56	0	Ilk
Angptl2	1.81344e-60	0.297309	0.473	0.285	2.76224e-56	0	Angptl2
P3h3	2.43201e-60	0.312789	0.572	0.378	3.70444e-56	0	P3h3
H1f0	1.31439e-59	0.397526	0.812	0.724	2.00208e-55	0	H1f0
H13	1.59901e-59	0.280256	0.731	0.557	2.43562e-55	0	H13
Eid1	1.80653e-59	0.285149	0.784	0.677	2.75171e-55	0	Eid1
Vcam1	2.53079e-59	0.340101	0.414	0.244	3.85491e-55	0	Vcam1
Gata4	4.17529e-59	0.302849	0.562	0.405	6.3598e-55	0	Gata4
Mageh1	6.94185e-59	0.309803	0.567	0.407	1.05738e-54	0	Mageh1
Slc50a1	2.60112e-58	0.296646	0.498	0.335	3.96203e-54	0	Slc50a1
Pafah1b3	2.78171e-58	0.304542	0.779	0.677	4.2371e-54	0	Pafah1b3
Calr	1.0886e-57	0.269819	0.959	0.88	1.65816e-53	0	Calr
Tnfrsf12a	1.27451e-57	0.410223	0.455	0.28	1.94133e-53	0	Tnfrsf12a
Tm2d2	8.63598e-57	0.269069	0.713	0.597	1.31543e-52	0	Tm2d2
Dap	1.37659e-56	0.279406	0.694	0.565	2.09683e-52	0	Dap
Atxn10	8.82585e-56	0.257007	0.808	0.726	1.34435e-51	0	Atxn10
Saraf	1.19516e-55	0.278711	0.781	0.681	1.82046e-51	0	Saraf
Ppdpf	1.36953e-55	0.255947	0.852	0.777	2.08606e-51	0	Ppdpf
Mtap	2.87188e-55	0.276671	0.524	0.379	4.37444e-51	0	Mtap
Psmd7	1.442e-54	0.250884	0.841	0.755	2.19645e-50	0	Psmd7
H2afj	2.30899e-54	0.277309	0.743	0.637	3.51705e-50	0	H2afj
Prkcsh	2.39514e-54	0.269114	0.666	0.533	3.64828e-50	0	Prkcsh
Auts2	3.77547e-53	0.353485	0.578	0.435	5.75079e-49	0	Auts2
Olfml3	4.24788e-53	0.256365	0.543	0.352	6.47036e-49	0	Olfml3
Fip1l1	5.2417e-53	0.268629	0.579	0.448	7.98416e-49	0	Fip1l1
H2afz	3.34916e-52	0.355268	0.984	0.961	5.10144e-48	0	H2afz
Prmt1	1.6133e-51	0.2726	0.897	0.836	2.45738e-47	0	Prmt1
Tbrg1	1.14709e-50	0.262269	0.806	0.725	1.74725e-46	0	Tbrg1
Nfib	1.24495e-50	0.283371	0.848	0.752	1.89631e-46	0	Nfib
Psd3	2.85371e-50	0.250801	0.287	0.147	4.34677e-46	0	Psd3
Gem	4.36289e-50	0.275034	0.306	0.156	6.64556e-46	0	Gem
Smim14	7.29268e-50	0.280948	0.696	0.586	1.11082e-45	0	Smim14
Smarcb1	1.27033e-49	0.257727	0.672	0.566	1.93497e-45	0	Smarcb1
Mex3b	2.62241e-49	0.255078	0.304	0.16	3.99445e-45	0	Mex3b
Mtch1	2.62466e-49	0.250847	0.928	0.869	3.99788e-45	0	Mtch1
Zwint	6.84195e-49	0.25306	0.759	0.68	1.04217e-44	0	Zwint
Psmd8	2.4672e-48	0.278206	0.849	0.804	3.75803e-44	0	Psmd8
Vimp	1.30216e-47	0.265649	0.676	0.567	1.98344e-43	0	Vimp
Snhg18	4.71455e-47	0.262168	0.617	0.451	7.1812e-43	0	Snhg18
Tmed1	2.37399e-46	0.250299	0.582	0.457	3.61606e-42	0	Tmed1
Mex3a	1.17339e-45	0.264233	0.503	0.365	1.78731e-41	0	Mex3a
Frmd6	5.78292e-45	0.262391	0.254	0.129	8.80854e-41	0	Frmd6
Pmepa1	1.99193e-44	0.260586	0.342	0.203	3.03411e-40	0	Pmepa1
Trappc4	2.46142e-44	0.250455	0.673	0.586	3.74924e-40	0	Trappc4
Foxp4	3.38825e-44	0.260655	0.365	0.226	5.16098e-40	0	Foxp4
Klf6	3.73876e-44	0.259532	0.623	0.485	5.69488e-40	0	Klf6
Malat1	1.06104e-43	0.318801	0.992	0.952	1.61618e-39	0	Malat1
Trip6	3.71479e-43	0.262148	0.542	0.416	5.65837e-39	0	Trip6
Lsm11	1.28038e-42	0.253438	0.337	0.202	1.95027e-38	0	Lsm11
Zfp637	1.46358e-42	0.257161	0.512	0.388	2.22933e-38	0	Zfp637
Slc1a3	2.81226e-41	0.253526	0.312	0.178	4.28363e-37	0	Slc1a3
Dcn	1.02333e-40	0.477345	0.574	0.383	1.55874e-36	0	Dcn
Hmgb3	4.56444e-40	0.299101	0.75	0.681	6.95255e-36	0	Hmgb3
Tanc2	7.15752e-38	0.285015	0.398	0.274	1.09023e-33	0	Tanc2
Ier3	1.18411e-37	0.256045	0.439	0.305	1.80364e-33	0	Ier3
Cnn2	1.25789e-37	0.301871	0.794	0.745	1.91601e-33	0	Cnn2
Tsc22d1	1.60491e-36	0.280272	0.864	0.806	2.4446e-32	0	Tsc22d1
mt-Nd4	1.16858e-35	0.268024	0.771	0.568	1.77998e-31	0	mt-Nd4
mt-Atp6	1.54378e-35	0.297445	0.775	0.582	2.35149e-31	0	mt-Atp6
P4ha2	3.10032e-35	0.252556	0.319	0.197	4.7224e-31	0	P4ha2
mt-Co1	8.48301e-35	0.278795	0.771	0.571	1.29213e-30	0	mt-Co1
Socs3	1.12468e-34	0.409059	0.325	0.202	1.71311e-30	0	Socs3
Tpm2	5.26403e-34	0.257627	0.608	0.483	8.01816e-30	0	Tpm2
Map1b	5.60782e-34	0.321341	0.62	0.528	8.54184e-30	0	Map1b
Kdm5b	3.5205e-33	0.254711	0.498	0.387	5.36242e-29	0	Kdm5b
Filip1l	6.14778e-33	0.27204	0.39	0.268	9.3643e-29	0	Filip1l
mt-Cytb	1.49416e-30	0.256565	0.774	0.577	2.27591e-26	0	mt-Cytb
Ogt	4.79303e-29	0.266216	0.647	0.575	7.30074e-25	0	Ogt
Cdc42ep3	4.43314e-27	0.522606	0.436	0.353	6.75256e-23	0	Cdc42ep3
Clu	8.5681e-15	0.441347	0.298	0.234	1.30509e-10	0	Clu
Fabp51	0	2.08737	0.981	0.717	0	1	Fabp5
Plvap	0	1.92513	0.861	0.057	0	1	Plvap
Tm4sf11	0	1.92396	0.759	0.234	0	1	Tm4sf1
Emcn	0	1.8554	0.818	0.075	0	1	Emcn
Ramp2	0	1.71625	0.997	0.447	0	1	Ramp2
Ctla2a1	0	1.69881	0.853	0.106	0	1	Ctla2a
Ednrb	0	1.61625	0.731	0.056	0	1	Ednrb
Ecscr1	0	1.59983	0.949	0.119	0	1	Ecscr
Egfl71	0	1.55314	0.961	0.261	0	1	Egfl7
Eng	0	1.45364	0.944	0.319	0	1	Eng
Cd93	0	1.40425	0.838	0.068	0	1	Cd93
Icam21	0	1.38136	0.89	0.129	0	1	Icam2
Mmrn2	0	1.34194	0.756	0.092	0	1	Mmrn2
Gja4	0	1.29152	0.621	0.036	0	1	Gja4
Ece11	0	1.25109	0.86	0.194	0	1	Ece1
Npr3	0	1.25004	0.712	0.076	0	1	Npr3
Pecam11	0	1.18607	0.858	0.107	0	1	Pecam1
Igfbp4	0	1.16746	0.984	0.678	0	1	Igfbp4
Gpr182	0	1.13947	0.707	0.048	0	1	Gpr182
Cdh5	0	1.13352	0.865	0.064	0	1	Cdh5
Esam	0	1.13027	0.832	0.09	0	1	Esam
Tmem21	0	1.11887	0.818	0.227	0	1	Tmem2
Gngt2	0	1.11863	0.763	0.116	0	1	Gngt2
H19	0	1.03533	0.999	0.954	0	1	H19
Flt1	0	1.0314	0.765	0.072	0	1	Flt1
Tie1	0	1.02337	0.745	0.049	0	1	Tie1
Rasip1	0	0.979695	0.752	0.063	0	1	Rasip1
Klk8	0	0.973827	0.648	0.114	0	1	Klk8
Gimap6	0	0.931171	0.679	0.068	0	1	Gimap6
Cgnl1	0	0.921437	0.792	0.264	0	1	Cgnl1
Gimap1	0	0.916896	0.654	0.052	0	1	Gimap1
Tek1	0	0.90903	0.715	0.147	0	1	Tek
Adgrg6	0	0.908217	0.591	0.069	0	1	Adgrg6
Cd59a1	0	0.897165	0.681	0.133	0	1	Cd59a
Afap1l11	0	0.877149	0.782	0.226	0	1	Afap1l1
Kdr	0	0.875342	0.642	0.069	0	1	Kdr
Lyl1	0	0.874391	0.677	0.069	0	1	Lyl1
Irx5	0	0.869671	0.504	0.022	0	1	Irx5
Ipo111	0	0.854539	0.694	0.195	0	1	Ipo11
Clec14a	0	0.849676	0.554	0.07	0	1	Clec14a
Elk3	0	0.833645	0.771	0.237	0	1	Elk3
Smagp	0	0.826252	0.64	0.1	0	1	Smagp
Col23a1	0	0.810502	0.521	0.014	0	1	Col23a1
Klhl4	0	0.799489	0.586	0.043	0	1	Klhl4
Lmo2	0	0.780543	0.601	0.094	0	1	Lmo2
Plxnd1	0	0.763712	0.63	0.08	0	1	Plxnd1
Lgals9	0	0.75964	0.607	0.089	0	1	Lgals9
Acer2	0	0.754908	0.564	0.088	0	1	Acer2
Ctsh1	0	0.748246	0.689	0.168	0	1	Ctsh
Abi3	0	0.748235	0.614	0.075	0	1	Abi3
Gm43194	0	0.706923	0.513	0.047	0	1	Gm43194
Tmem100	0	0.705176	0.418	0.024	0	1	Tmem100
Notch1	0	0.685962	0.633	0.143	0	1	Notch1
Dusp2	0	0.673417	0.486	0.067	0	1	Dusp2
Nos3	0	0.6662	0.516	0.038	0	1	Nos3
Efna1	0	0.658049	0.578	0.106	0	1	Efna1
Car8	0	0.640794	0.448	0.051	0	1	Car8
Lbp	0	0.555588	0.358	0.022	0	1	Lbp
Adgrf5	0	0.538207	0.449	0.047	0	1	Adgrf5
Apoe1	0	0.526688	0.981	0.684	0	1	Apoe
Gimap5	0	0.511602	0.409	0.032	0	1	Gimap5
Sox7	0	0.482057	0.416	0.034	0	1	Sox7
Scarf1	0	0.476066	0.414	0.034	0	1	Scarf1
Gata2	0	0.475301	0.411	0.035	0	1	Gata2
She	0	0.454808	0.426	0.047	0	1	She
Slc22a23	1.28562e-305	0.404573	0.305	0.016	1.95826e-301	1	Slc22a23
Trp53i11	1.34972e-304	0.694135	0.505	0.08	2.05589e-300	1	Trp53i11
Wipf3	4.61875e-296	0.540108	0.442	0.059	7.03527e-292	1	Wipf3
Calcrl	1.08829e-295	0.57041	0.449	0.061	1.65768e-291	1	Calcrl
Sdpr1	2.00335e-293	1.27817	0.873	0.493	3.0515e-289	1	Sdpr
Plagl11	1.74314e-292	1.12458	0.877	0.468	2.65514e-288	1	Plagl1
Procr	8.68395e-291	0.549812	0.392	0.041	1.32274e-286	1	Procr
Arap3	2.91261e-285	0.492003	0.441	0.061	4.43649e-281	1	Arap3
Stab1	9.06258e-285	0.503626	0.463	0.065	1.38041e-280	1	Stab1
Palm	6.47515e-279	0.761436	0.666	0.198	9.86295e-275	1	Palm
Mest1	1.02204e-276	1.24902	0.956	0.652	1.55677e-272	1	Mest
Rps6ka2	5.63373e-276	0.617564	0.54	0.113	8.58129e-272	1	Rps6ka2
Cdkn1c1	8.45779e-276	1.95831	0.937	0.747	1.28829e-271	1	Cdkn1c
Fn11	1.82936e-274	1.07426	0.956	0.644	2.78649e-270	1	Fn1
Cbfa2t3	1.05473e-273	0.582594	0.438	0.063	1.60656e-269	1	Cbfa2t3
Smoc1	4.26579e-273	0.434623	0.256	0.01	6.49765e-269	1	Smoc1
Sall1	4.32553e-273	0.318398	0.274	0.014	6.58865e-269	1	Sall1
Vwf	1.70898e-269	0.409518	0.272	0.014	2.60311e-265	1	Vwf
Bmx	1.84095e-267	0.406141	0.325	0.027	2.80413e-263	1	Bmx
Dock6	1.58934e-266	0.553832	0.503	0.096	2.42088e-262	1	Dock6
Itpr2	6.95896e-265	0.593919	0.507	0.1	1.05999e-260	1	Itpr2
Bst21	2.83094e-264	0.804465	0.635	0.169	4.31209e-260	1	Bst2
Ifitm2	7.09246e-264	0.753072	0.995	0.831	1.08032e-259	1	Ifitm2
Rdx	3.25614e-263	1.04523	0.935	0.745	4.95975e-259	1	Rdx
Bace2	5.76402e-263	0.93992	0.689	0.213	8.77976e-259	1	Bace2
Rab11a1	1.33759e-262	0.807385	0.939	0.717	2.03742e-258	1	Rab11a
Prr15	2.01267e-262	0.57658	0.303	0.023	3.06569e-258	1	Prr15
Igf2	3.71939e-258	0.828638	0.989	0.83	5.66538e-254	1	Igf2
Prkch	1.67437e-254	0.442562	0.374	0.046	2.55041e-250	1	Prkch
Foxc1	1.46346e-253	0.54618	0.453	0.076	2.22914e-249	1	Foxc1
Arhgef15	3.42959e-250	0.387854	0.347	0.037	5.22395e-246	1	Arhgef15
Tmem1081	1.34921e-247	0.996151	0.77	0.299	2.05512e-243	1	Tmem108
Klf21	1.18307e-245	1.39501	0.757	0.286	1.80205e-241	1	Klf2
Col18a11	1.04088e-244	0.85463	0.902	0.467	1.58546e-240	1	Col18a1
Cracr2b	3.22999e-236	0.456592	0.412	0.065	4.91993e-232	1	Cracr2b
Aplp21	2.10286e-234	1.08446	0.868	0.556	3.20308e-230	1	Aplp2
Cfh	4.35829e-229	0.629353	0.408	0.067	6.63855e-225	1	Cfh
Plxnc1	1.52928e-228	0.384117	0.336	0.041	2.3294e-224	1	Plxnc1
Itga61	6.56912e-228	0.690907	0.636	0.199	1.00061e-223	1	Itga6
Exoc3l4	1.48707e-227	0.401776	0.321	0.036	2.26511e-223	1	Exoc3l4
Ackr3	9.98654e-227	0.763844	0.571	0.15	1.52115e-222	1	Ackr3
Gng111	1.95245e-225	0.801458	0.863	0.522	2.97397e-221	1	Gng11
Palmd	3.42248e-223	0.451114	0.354	0.049	5.21313e-219	1	Palmd
Snrk	4.1531e-223	0.686637	0.612	0.197	6.326e-219	1	Snrk
Gsta4	1.45802e-221	0.904517	0.691	0.254	2.22086e-217	1	Gsta4
Dok4	1.76374e-221	0.63168	0.543	0.139	2.68653e-217	1	Dok4
Hhex	3.80286e-215	0.471993	0.442	0.083	5.79252e-211	1	Hhex
Tgfb1	9.12836e-215	0.686011	0.667	0.224	1.39043e-210	1	Tgfb1
Npdc1	7.91379e-214	0.606021	0.645	0.209	1.20543e-209	1	Npdc1
Rasgrp3	4.94455e-212	0.359974	0.342	0.045	7.53154e-208	1	Rasgrp3
Grasp	1.10645e-210	0.454648	0.435	0.087	1.68535e-206	1	Grasp
St6galnac3	2.80796e-210	0.5152	0.457	0.1	4.27709e-206	1	St6galnac3
F2r	5.01445e-210	0.784979	0.804	0.4	7.638e-206	1	F2r
Erg	2.04887e-205	0.314824	0.256	0.022	3.12084e-201	1	Erg
Mapk3	3.75376e-205	0.677229	0.83	0.469	5.71773e-201	1	Mapk3
Abhd17a	2.22762e-204	0.748339	0.829	0.525	3.39312e-200	1	Abhd17a
Tspan6	5.33393e-204	0.888357	0.848	0.534	8.12464e-200	1	Tspan6
Tgfbr3	5.87038e-197	0.394697	0.335	0.051	8.94176e-193	1	Tgfbr3
Cav11	3.61706e-195	0.392697	0.569	0.152	5.50951e-191	1	Cav1
Rps6	7.94868e-193	0.398818	1	0.99	1.21074e-188	1	Rps6
Vamp5	9.22472e-192	0.730556	0.754	0.359	1.40511e-187	1	Vamp5
Cav2	8.37915e-191	0.438191	0.399	0.075	1.27631e-186	1	Cav2
Stap2	2.94007e-190	0.328086	0.291	0.036	4.47831e-186	1	Stap2
Oaf	6.05084e-189	0.751974	0.699	0.308	9.21664e-185	1	Oaf
Cmtm8	1.77187e-186	0.409258	0.393	0.077	2.69891e-182	1	Cmtm8
Slc9a3r21	3.27826e-185	0.804414	0.69	0.292	4.99345e-181	1	Slc9a3r2
Fgd5	7.54256e-182	0.321249	0.284	0.037	1.14888e-177	1	Fgd5
Hdac7	2.87622e-181	0.502915	0.554	0.177	4.38106e-177	1	Hdac7
Thsd1	1.20084e-179	0.323277	0.281	0.036	1.82912e-175	1	Thsd1
Atp1b3	5.17554e-178	0.657848	0.789	0.453	7.88339e-174	1	Atp1b3
Tmem204	2.20898e-177	0.352537	0.329	0.054	3.36472e-173	1	Tmem204
Mfap5	1.47512e-176	0.623675	0.286	0.04	2.2469e-172	1	Mfap5
Epas1	4.09579e-176	0.325583	0.301	0.044	6.2387e-172	1	Epas1
Arhgap31	4.14338e-176	0.606184	0.787	0.404	6.3112e-172	1	Arhgap31
Kank3	3.03781e-175	0.447213	0.396	0.085	4.62719e-171	1	Kank3
Rgs3	4.28807e-175	0.684054	0.736	0.363	6.53158e-171	1	Rgs3
Nr2f21	6.34314e-173	0.628863	0.537	0.173	9.66188e-169	1	Nr2f2
Vim1	7.91586e-173	0.625095	1	0.944	1.20574e-168	1	Vim
Plpp3	9.01467e-173	0.745973	0.521	0.165	1.37311e-168	1	Plpp3
Ets2	2.47988e-170	0.503659	0.541	0.174	3.77736e-166	1	Ets2
Snx3	1.19838e-167	0.545164	0.951	0.844	1.82537e-163	1	Snx3
Clic1	4.07667e-167	0.512397	0.993	0.936	6.20958e-163	1	Clic1
Gimap9	1.75751e-166	0.359345	0.316	0.054	2.67703e-162	1	Gimap9
9430020K01Rik	3.15429e-165	0.357273	0.36	0.074	4.80462e-161	1	9430020K01Rik
Ebf1	6.86717e-165	0.836725	0.766	0.383	1.04601e-160	1	Ebf1
Top1	4.86916e-164	0.611704	0.939	0.801	7.41671e-160	1	Top1
Ggta1	9.99563e-164	0.532595	0.52	0.17	1.52253e-159	1	Ggta1
Cxcl16	1.18312e-163	0.350123	0.361	0.071	1.80214e-159	1	Cxcl16
Galnt18	3.78712e-163	0.379082	0.298	0.048	5.76854e-159	1	Galnt18
Foxo1	1.73162e-162	0.54113	0.523	0.176	2.6376e-158	1	Foxo1
Myct1	6.31775e-162	0.379336	0.34	0.061	9.6232e-158	1	Myct1
Myo6	2.31098e-161	0.387232	0.392	0.09	3.52009e-157	1	Myo6
Fxyd5	2.78829e-160	0.793007	0.504	0.154	4.24712e-156	1	Fxyd5
Gm1673	7.55949e-160	0.719663	0.806	0.533	1.15146e-155	1	Gm1673
Tbkbp1	1.94177e-159	0.387878	0.383	0.088	2.95771e-155	1	Tbkbp1
Ets1	3.70865e-155	0.510241	0.617	0.237	5.64902e-151	1	Ets1
Tmsb10	3.13668e-153	0.47836	1	0.966	4.77779e-149	1	Tmsb10
Gatm	2.73436e-152	0.379995	0.327	0.06	4.16497e-148	1	Gatm
Arhgdib	4.75454e-152	0.582954	0.774	0.409	7.24211e-148	1	Arhgdib
Cotl11	4.78967e-150	0.413901	0.801	0.425	7.29563e-146	1	Cotl1
Bcl6b	2.72656e-148	0.286313	0.27	0.041	4.1531e-144	1	Bcl6b
Nfatc1	1.33188e-147	0.466721	0.395	0.102	2.02872e-143	1	Nfatc1
Piezo1	3.75971e-147	0.405855	0.423	0.12	5.7268e-143	1	Piezo1
Sh3bgrl3	1.61514e-146	0.519438	0.955	0.737	2.46018e-142	1	Sh3bgrl3
Igf2r1	2.92828e-146	0.504258	0.898	0.616	4.46036e-142	1	Igf2r
Prex2	7.72125e-146	0.315741	0.317	0.061	1.1761e-141	1	Prex2
Hmcn11	7.25881e-145	0.817725	0.542	0.221	1.10566e-140	1	Hmcn1
Rasgef1b	2.47909e-144	0.476781	0.458	0.14	3.77616e-140	1	Rasgef1b
Col13a1	3.80114e-144	0.412841	0.395	0.099	5.78989e-140	1	Col13a1
Hyal2	2.1322e-140	0.565098	0.715	0.391	3.24776e-136	1	Hyal2
Sfr1	3.04555e-140	0.490851	0.972	0.872	4.63898e-136	1	Sfr1
Calm1	6.69429e-140	0.488489	0.994	0.932	1.01967e-135	1	Calm1
Foxc2	1.10153e-139	0.431906	0.441	0.127	1.67786e-135	1	Foxc2
Adcy4	1.72017e-139	0.319007	0.315	0.064	2.62017e-135	1	Adcy4
Ccdc85b	2.37536e-139	0.434703	0.494	0.17	3.61815e-135	1	Ccdc85b
Rhoj	3.89089e-139	0.487246	0.678	0.296	5.9266e-135	1	Rhoj
Tmem164	5.5107e-138	0.484675	0.517	0.197	8.39389e-134	1	Tmem164
Art4	1.56243e-135	0.413462	0.439	0.127	2.37989e-131	1	Art4
Cmas	1.9686e-135	0.579541	0.774	0.488	2.99857e-131	1	Cmas
S1pr1	5.55343e-135	0.390141	0.39	0.107	8.45898e-131	1	S1pr1
Pon2	6.55361e-135	0.50142	0.596	0.257	9.98246e-131	1	Pon2
H2-D1	1.74286e-134	0.470858	0.418	0.112	2.65472e-130	1	H2-D1
Gmds	6.36537e-134	0.500518	0.527	0.208	9.69573e-130	1	Gmds
Ctsk	1.28203e-133	0.451225	0.384	0.102	1.95279e-129	1	Ctsk
Hspg21	1.32586e-133	0.533702	0.734	0.411	2.01955e-129	1	Hspg2
Ppp1r21	2.31189e-133	0.61584	0.794	0.553	3.52147e-129	1	Ppp1r2
Cd151	4.121e-133	0.567766	0.777	0.473	6.2771e-129	1	Cd151
Msn	5.98641e-132	0.578475	0.808	0.544	9.1185e-128	1	Msn
Mdfi1	1.51494e-131	0.517905	0.738	0.396	2.30756e-127	1	Mdfi
Marcksl11	9.58522e-131	0.482407	0.992	0.917	1.46002e-126	1	Marcksl1
Kcnq1ot11	1.31206e-130	0.629515	0.83	0.543	1.99854e-126	1	Kcnq1ot1
Ppp3ca	7.50555e-130	0.634229	0.792	0.535	1.14325e-125	1	Ppp3ca
Ephb4	3.74486e-129	0.432366	0.466	0.162	5.70418e-125	1	Ephb4
Atp2b4	3.88455e-128	0.448587	0.45	0.15	5.91695e-124	1	Atp2b4
Icam1	3.9327e-126	0.337913	0.265	0.049	5.99029e-122	1	Icam1
Cpe	2.59599e-125	0.959412	0.722	0.441	3.95422e-121	1	Cpe
Ralb	3.99715e-125	0.504341	0.822	0.557	6.08847e-121	1	Ralb
Tmem176a	2.19035e-124	0.561709	0.768	0.461	3.33634e-120	1	Tmem176a
Ctso	8.44885e-124	0.37446	0.392	0.115	1.28693e-119	1	Ctso
Tspan41	1.29495e-122	0.53729	0.663	0.35	1.97247e-118	1	Tspan4
Cd34	1.70461e-122	0.567627	0.676	0.309	2.59647e-118	1	Cd34
Arpc3	1.82724e-122	0.44768	0.934	0.832	2.78326e-118	1	Arpc3
S100a161	2.24842e-121	0.485757	0.519	0.191	3.4248e-117	1	S100a16
Tgfbr2	1.92255e-118	0.379977	0.382	0.115	2.92842e-114	1	Tgfbr2
Arl4a	8.44493e-118	0.561965	0.57	0.266	1.28633e-113	1	Arl4a
Tspan18	4.49158e-117	0.335075	0.4	0.123	6.84158e-113	1	Tspan18
Adam15	8.98094e-117	0.440423	0.435	0.148	1.36798e-112	1	Adam15
Amotl1	1.73636e-115	0.498449	0.677	0.388	2.64482e-111	1	Amotl1
Tmem176b	2.55631e-115	0.503593	0.931	0.765	3.89377e-111	1	Tmem176b
Foxp1	5.2139e-115	0.543322	0.797	0.54	7.94181e-111	1	Foxp1
Cyb5a	7.71743e-115	0.425367	0.901	0.72	1.17552e-110	1	Cyb5a
Klhl6	8.15304e-115	0.340488	0.392	0.121	1.24187e-110	1	Klhl6
Crip21	1.59255e-114	0.372302	0.992	0.737	2.42578e-110	1	Crip2
Col4a11	2.04161e-114	0.568445	0.725	0.433	3.10978e-110	1	Col4a1
Cd9	6.51642e-114	0.623119	0.643	0.294	9.92581e-110	1	Cd9
mt-Atp61	1.45991e-113	0.599108	0.748	0.609	2.22373e-109	1	mt-Atp6
Igfbp51	2.77217e-113	1.3031	0.625	0.337	4.22257e-109	1	Igfbp5
Ecm1	7.20632e-113	0.517114	0.589	0.271	1.09767e-108	1	Ecm1
Colec11	5.76431e-112	0.38288	0.305	0.074	8.78019e-108	1	Colec11
Hebp1	4.93341e-111	0.496865	0.564	0.277	7.51457e-107	1	Hebp1
Tecpr1	7.26592e-110	0.395772	0.41	0.14	1.10674e-105	1	Tecpr1
Nid1	7.70399e-110	0.459442	0.658	0.34	1.17347e-105	1	Nid1
Cdc42ep5	1.87463e-109	0.476264	0.669	0.35	2.85544e-105	1	Cdc42ep5
Efnb2	2.99929e-108	0.369787	0.387	0.123	4.56852e-104	1	Efnb2
mt-Co3	1.65518e-107	0.586962	0.748	0.61	2.52117e-103	1	mt-Co3
Akap13	1.01746e-106	0.55533	0.658	0.381	1.5498e-102	1	Akap13
BC028528	1.73224e-105	0.409126	0.507	0.211	2.63856e-101	1	BC028528
Taok2	1.9793e-105	0.351485	0.416	0.148	3.01488e-101	1	Taok2
Tnfaip1	4.36632e-105	0.467856	0.753	0.495	6.65078e-101	1	Tnfaip1
Cmtm3	6.79533e-104	0.467479	0.801	0.515	1.03507e-99	1	Cmtm3
Ddah21	1.8096e-102	0.441272	0.936	0.761	2.75638e-98	1	Ddah2
Frrs1	4.03599e-102	0.325217	0.336	0.101	6.14762e-98	1	Frrs1
Rap1a	5.41055e-102	0.4622	0.796	0.573	8.24135e-98	1	Rap1a
Col4a21	7.9109e-102	0.530773	0.689	0.421	1.20499e-97	1	Col4a2
Pomp	1.30774e-101	0.43542	0.958	0.881	1.99195e-97	1	Pomp
Ppm1f	1.71345e-101	0.292306	0.318	0.09	2.60992e-97	1	Ppm1f
Arpc1b	1.59071e-100	0.369833	0.942	0.754	2.42296e-96	1	Arpc1b
Rab3il1	1.82738e-100	0.354495	0.415	0.147	2.78346e-96	1	Rab3il1
Ptprb	2.42734e-100	0.414554	0.287	0.072	3.69732e-96	1	Ptprb
Cdh11	1.07288e-99	0.566867	0.64	0.338	1.63422e-95	1	Cdh11
mt-Cytb1	4.31381e-99	0.576629	0.748	0.604	6.57079e-95	1	mt-Cytb
Gnai2	1.39516e-98	0.345949	0.958	0.861	2.12511e-94	1	Gnai2
Nrp11	8.80767e-98	0.56527	0.816	0.602	1.34158e-93	1	Nrp1
Tpst2	2.33896e-96	0.408021	0.554	0.268	3.56271e-92	1	Tpst2
Heg11	1.84578e-93	0.524897	0.504	0.24	2.8115e-89	1	Heg1
Ifitm3	2.93172e-92	0.386407	0.723	0.406	4.4656e-88	1	Ifitm3
Ccdc80	3.64958e-92	0.391259	0.716	0.425	5.55904e-88	1	Ccdc80
Slc29a1	7.97159e-92	0.431193	0.523	0.25	1.21423e-87	1	Slc29a1
Bik	7.09193e-91	0.375017	0.343	0.115	1.08024e-86	1	Bik
Maged2	6.38482e-90	0.531075	0.937	0.805	9.72536e-86	1	Maged2
Ccdc12	5.74525e-89	0.41295	0.829	0.662	8.75117e-85	1	Ccdc12
Rps7	2.1434e-88	0.254764	1	0.98	3.26483e-84	1	Rps7
Nipal4	3.6572e-88	0.293621	0.287	0.079	5.57065e-84	1	Nipal4
Tfpi1	6.29652e-87	0.446302	0.66	0.381	9.59086e-83	1	Tfpi
Ehd2	1.25876e-86	0.355094	0.442	0.183	1.91734e-82	1	Ehd2
Vgll4	4.06748e-86	0.506636	0.706	0.46	6.19559e-82	1	Vgll4
Phactr21	4.41036e-86	0.468977	0.578	0.323	6.71786e-82	1	Phactr2
Vamp81	3.32182e-84	0.424392	0.847	0.673	5.05979e-80	1	Vamp8
Marcks	1.30458e-83	0.399674	0.962	0.805	1.98713e-79	1	Marcks
Zfp521	1.79331e-83	0.277231	0.319	0.105	2.73157e-79	1	Zfp521
Gap43	3.23653e-81	0.510974	0.379	0.146	4.92989e-77	1	Gap43
Sod1	3.98384e-81	0.372758	0.804	0.61	6.06819e-77	1	Sod1
Pqlc1	4.63301e-81	0.351246	0.407	0.171	7.057e-77	1	Pqlc1
Cd81	6.12432e-81	0.340049	0.995	0.926	9.32857e-77	1	Cd81
Hapln11	1.75229e-80	0.511991	0.478	0.204	2.66909e-76	1	Hapln1
Plk2	8.70813e-79	0.420296	0.646	0.36	1.32642e-74	1	Plk2
Akr1a1	9.89224e-79	0.30585	0.98	0.929	1.50679e-74	1	Akr1a1
Lims11	2.03615e-78	0.473846	0.673	0.459	3.10147e-74	1	Lims1
mt-Nd41	2.79464e-78	0.51343	0.745	0.596	4.2568e-74	1	mt-Nd4
Cd38	1.47641e-77	0.279647	0.334	0.115	2.24887e-73	1	Cd38
B4galt4	2.45125e-77	0.317755	0.398	0.164	3.73374e-73	1	B4galt4
Hand2	4.57817e-77	0.44688	0.613	0.379	6.97347e-73	1	Hand2
Rap2a	5.51916e-77	0.335378	0.396	0.166	8.40679e-73	1	Rap2a
Adgra2	5.56531e-77	0.327185	0.39	0.161	8.47709e-73	1	Adgra2
Tmod3	1.10834e-76	0.365562	0.525	0.267	1.68823e-72	1	Tmod3
Trim47	1.47954e-76	0.448271	0.584	0.327	2.25363e-72	1	Trim47
Ppic	1.72511e-76	0.368628	0.94	0.77	2.62768e-72	1	Ppic
Rgl2	4.34307e-75	0.319178	0.476	0.234	6.61537e-71	1	Rgl2
Fli1	5.98011e-75	0.319182	0.411	0.169	9.1089e-71	1	Fli1
Homer3	8.90313e-75	0.35397	0.497	0.252	1.35612e-70	1	Homer3
Calm2	1.13937e-74	0.381948	0.975	0.928	1.73549e-70	1	Calm2
Ifi27	2.15904e-74	0.46807	0.503	0.255	3.28866e-70	1	Ifi27
Tspan13	2.8408e-74	0.31053	0.544	0.27	4.32711e-70	1	Tspan13
Tshz2	2.14582e-73	0.369739	0.504	0.248	3.26852e-69	1	Tshz2
Fbn1	2.9898e-73	0.392976	0.688	0.407	4.55407e-69	1	Fbn1
Tspan14	1.14999e-72	0.306828	0.404	0.173	1.75166e-68	1	Tspan14
mt-Co2	4.98184e-72	0.454585	0.746	0.599	7.58834e-68	1	mt-Co2
Baiap2	1.75545e-71	0.308469	0.407	0.174	2.6739e-67	1	Baiap2
Cdk4	3.42837e-71	0.30799	0.985	0.921	5.22209e-67	1	Cdk4
Slc9a3r1	3.85314e-71	0.29844	0.394	0.162	5.86911e-67	1	Slc9a3r1
Sh3glb2	5.00344e-71	0.387098	0.582	0.358	7.62124e-67	1	Sh3glb2
Vasp	1.28044e-69	0.349178	0.793	0.59	1.95036e-65	1	Vasp
Pdlim11	1.1175e-68	0.543523	0.741	0.534	1.70218e-64	1	Pdlim1
Cenpt	1.38444e-68	0.337393	0.458	0.228	2.10879e-64	1	Cenpt
Adam10	3.07483e-68	0.352536	0.575	0.343	4.68358e-64	1	Adam10
Il11ra11	2.84414e-66	0.366476	0.796	0.584	4.3322e-62	1	Il11ra1
F11r	9.9919e-66	0.264247	0.314	0.117	1.52197e-61	1	F11r
Ctsl	1.02292e-65	0.609092	0.91	0.825	1.55811e-61	1	Ctsl
Rbms1	5.3469e-65	0.371642	0.821	0.652	8.1444e-61	1	Rbms1
Fyn	1.24396e-64	0.298952	0.405	0.186	1.89479e-60	1	Fyn
Rfk	8.41527e-64	0.34572	0.508	0.288	1.28181e-59	1	Rfk
Ptgs1	2.032e-63	0.272163	0.34	0.134	3.09514e-59	1	Ptgs1
Shisa5	4.68189e-63	0.397659	0.67	0.452	7.13145e-59	1	Shisa5
mt-Co11	2.79744e-62	0.455703	0.746	0.598	4.26107e-58	1	mt-Co1
Mxd4	3.22213e-62	0.382331	0.663	0.449	4.90795e-58	1	Mxd4
Txnip1	5.58822e-62	0.327144	0.652	0.411	8.51198e-58	1	Txnip
Snx5	5.77889e-62	0.344018	0.789	0.631	8.80241e-58	1	Snx5
Rab4a	1.40464e-61	0.269282	0.346	0.148	2.13954e-57	1	Rab4a
Fry	1.72986e-61	0.277033	0.374	0.166	2.63492e-57	1	Fry
Col5a21	2.04652e-61	0.352873	0.74	0.474	3.11726e-57	1	Col5a2
Itm2b1	2.75858e-61	0.374565	0.979	0.909	4.20187e-57	1	Itm2b
1110032F04Rik	3.10986e-60	0.347504	0.352	0.15	4.73694e-56	1	1110032F04Rik
Arhgef1	8.12292e-60	0.3715	0.493	0.283	1.23728e-55	1	Arhgef1
Sri	1.03858e-59	0.334262	0.831	0.704	1.58197e-55	1	Sri
Limd2	3.52162e-58	0.336697	0.822	0.626	5.36413e-54	1	Limd2
Rap1b	4.98849e-58	0.360532	0.789	0.636	7.59847e-54	1	Rap1b
Cpd	8.54228e-58	0.305101	0.4	0.2	1.30116e-53	1	Cpd
Pvrl21	3.30128e-57	0.355882	0.619	0.402	5.02851e-53	1	Pvrl2
Gltscr2	7.46583e-57	0.323604	0.888	0.771	1.1372e-52	1	Gltscr2
Emp1	1.37629e-56	0.467229	0.524	0.301	2.09636e-52	1	Emp1
Igf11	4.3507e-56	0.263403	0.662	0.39	6.62698e-52	1	Igf1
Ptpn14	1.68058e-55	0.25168	0.33	0.141	2.55986e-51	1	Ptpn14
Mcfd2	5.02907e-55	0.40776	0.59	0.402	7.66027e-51	1	Mcfd2
Scp21	5.53286e-55	0.312216	0.79	0.654	8.42766e-51	1	Scp2
Ubald2	6.4132e-55	0.324578	0.758	0.592	9.76859e-51	1	Ubald2
Ablim1	7.41623e-55	0.287855	0.339	0.152	1.12964e-50	1	Ablim1
Sh2b3	9.42234e-55	0.258645	0.338	0.149	1.43521e-50	1	Sh2b3
Airn	1.59148e-54	0.361144	0.505	0.301	2.42414e-50	1	Airn
Sms	2.35561e-54	0.368988	0.624	0.432	3.58807e-50	1	Sms
Arhgap291	2.7915e-54	0.259936	0.421	0.207	4.25202e-50	1	Arhgap29
Lipa	3.44547e-54	0.30472	0.469	0.256	5.24814e-50	1	Lipa
Col26a1	1.7108e-53	0.302471	0.333	0.144	2.60589e-49	1	Col26a1
Shc1	1.84163e-53	0.293496	0.496	0.283	2.80517e-49	1	Shc1
Sptbn11	3.09923e-53	0.352819	0.827	0.671	4.72075e-49	1	Sptbn1
Dynll1	4.76695e-53	0.305032	0.997	0.965	7.26102e-49	1	Dynll1
Bmyc	4.89014e-53	0.444328	0.616	0.429	7.44866e-49	1	Bmyc
Cd2ap	1.31669e-52	0.297105	0.483	0.278	2.00558e-48	1	Cd2ap
Ehd1	1.42542e-52	0.320976	0.651	0.466	2.17121e-48	1	Ehd1
Tspan9	3.38983e-52	0.315132	0.506	0.308	5.16339e-48	1	Tspan9
Sh3pxd2b	4.33213e-52	0.279418	0.337	0.155	6.5987e-48	1	Sh3pxd2b
Sord	9.55822e-52	0.265736	0.351	0.167	1.45591e-47	1	Sord
Fam107b	1.66793e-51	0.256097	0.325	0.146	2.54059e-47	1	Fam107b
Smtnl2	2.52684e-51	0.340442	0.694	0.501	3.84888e-47	1	Smtnl2
Yes1	3.46453e-51	0.283599	0.355	0.17	5.27718e-47	1	Yes1
Tnfrsf1a	8.72735e-51	0.312292	0.572	0.359	1.32935e-46	1	Tnfrsf1a
Ywhab	1.77302e-50	0.282784	0.92	0.829	2.70067e-46	1	Ywhab
4931406P16Rik	2.59258e-50	0.275191	0.449	0.253	3.94902e-46	1	4931406P16Rik
Tpm3	5.37032e-50	0.289448	0.82	0.644	8.18008e-46	1	Tpm3
Gls	6.86291e-50	0.332443	0.428	0.244	1.04536e-45	1	Gls
Etnk1	8.51201e-50	0.269293	0.361	0.178	1.29655e-45	1	Etnk1
Ssbp4	1.52062e-49	0.313829	0.592	0.402	2.31621e-45	1	Ssbp4
Snn	6.30485e-49	0.322477	0.512	0.321	9.60354e-45	1	Snn
Cdc42ep1	9.40739e-49	0.256516	0.362	0.177	1.43293e-44	1	Cdc42ep1
Cyp20a1	1.0387e-48	0.283144	0.473	0.275	1.58214e-44	1	Cyp20a1
Map2k3	1.14993e-48	0.291373	0.521	0.327	1.75157e-44	1	Map2k3
Stx6	1.61437e-48	0.286285	0.48	0.283	2.45901e-44	1	Stx6
Dram2	2.05505e-48	0.288762	0.49	0.301	3.13025e-44	1	Dram2
Lrrc42	3.8887e-48	0.314918	0.49	0.299	5.92327e-44	1	Lrrc42
Tmbim6	1.52922e-47	0.279044	0.868	0.761	2.32931e-43	1	Tmbim6
Bnip2	4.23636e-47	0.305691	0.722	0.56	6.45282e-43	1	Bnip2
2019-09-11	5.69795e-47	0.308196	0.583	0.391	8.67911e-43	1	2019-09-11
Itga5	8.54388e-47	0.267451	0.449	0.259	1.3014e-42	1	Itga5
Mknk2	1.28579e-46	0.261803	0.423	0.241	1.95852e-42	1	Mknk2
Glmp	1.91481e-46	0.297263	0.652	0.466	2.91664e-42	1	Glmp
Crem	3.0215e-46	0.309291	0.441	0.254	4.60234e-42	1	Crem
Rab5c	5.31137e-46	0.287989	0.69	0.514	8.09028e-42	1	Rab5c
Nmt2	6.1259e-46	0.280856	0.375	0.199	9.33097e-42	1	Nmt2
Sf3b5	2.33774e-45	0.394587	0.876	0.807	3.56085e-41	1	Sf3b5
Traf4	3.57175e-45	0.278505	0.586	0.383	5.44049e-41	1	Traf4
Dennd5b	3.72489e-45	0.274994	0.348	0.175	5.67375e-41	1	Dennd5b
Spats2	7.01003e-45	0.296667	0.408	0.233	1.06777e-40	1	Spats2
Mgat4b	9.10629e-45	0.275082	0.408	0.228	1.38707e-40	1	Mgat4b
Sypl	1.03726e-44	0.283542	0.592	0.415	1.57996e-40	1	Sypl
Hpcal1	1.72119e-44	0.266117	0.362	0.185	2.62171e-40	1	Hpcal1
Prkcdbp	5.2099e-44	0.448649	0.712	0.555	7.93573e-40	1	Prkcdbp
Tmem128	5.417e-44	0.278033	0.49	0.308	8.25117e-40	1	Tmem128
Rasgrp21	1.52767e-43	0.250899	0.356	0.177	2.32695e-39	1	Rasgrp2
Gipc1	1.98205e-43	0.277894	0.743	0.604	3.01906e-39	1	Gipc1
2210013O21Rik	2.4929e-43	0.27064	0.691	0.523	3.79718e-39	1	2210013O21Rik
Sec61a1	3.6912e-43	0.301531	0.71	0.572	5.62244e-39	1	Sec61a1
Orai1	6.48864e-43	0.25902	0.374	0.199	9.8835e-39	1	Orai1
Lrrc8a	8.01244e-43	0.396805	0.46	0.288	1.22046e-38	1	Lrrc8a
Crip11	1.73939e-42	0.693236	0.849	0.71	2.64943e-38	1	Crip1
Uqcc3	1.9342e-42	0.282632	0.728	0.583	2.94618e-38	1	Uqcc3
Spag9	1.9435e-42	0.287851	0.512	0.335	2.96033e-38	1	Spag9
Tcaf1	4.09995e-42	0.272382	0.511	0.328	6.24504e-38	1	Tcaf1
Sdf2l1	4.13873e-42	0.272114	0.476	0.29	6.30412e-38	1	Sdf2l1
G3bp2	3.21536e-41	0.284132	0.756	0.624	4.89764e-37	1	G3bp2
Ppp1r11	4.20569e-41	0.353434	0.735	0.624	6.4061e-37	1	Ppp1r11
Hn11	1.14107e-40	0.32216	0.916	0.822	1.73808e-36	1	Hn1
Tmem59	3.39554e-40	0.301058	0.903	0.811	5.17209e-36	1	Tmem59
Zfos1	4.29859e-40	0.285172	0.865	0.754	6.54761e-36	1	Zfos1
2019-09-09	5.05158e-40	0.262415	0.507	0.324	7.69456e-36	1	2019-09-09
Cers4	6.3788e-40	0.269649	0.46	0.283	9.71619e-36	1	Cers4
Wwtr1	7.15041e-40	0.288277	0.507	0.333	1.08915e-35	1	Wwtr1
Triobp	2.62836e-39	0.296324	0.508	0.338	4.00352e-35	1	Triobp
Nrbp1	9.83559e-39	0.281985	0.601	0.454	1.49816e-34	1	Nrbp1
mt-Nd1	1.03211e-38	0.347628	0.747	0.605	1.5721e-34	1	mt-Nd1
Gemin7	4.24859e-38	0.285418	0.65	0.502	6.47145e-34	1	Gemin7
Tusc2	9.13259e-38	0.264315	0.435	0.271	1.39108e-33	1	Tusc2
Snrpb2	2.17645e-37	0.261632	0.815	0.71	3.31517e-33	1	Snrpb2
Fbxo22	5.90103e-37	0.30603	0.487	0.337	8.98845e-33	1	Fbxo22
Adamts1	6.16718e-37	0.263423	0.464	0.287	9.39385e-33	1	Adamts1
Lpcat3	7.44635e-37	0.255148	0.386	0.225	1.13423e-32	1	Lpcat3
Sdc1	2.94922e-36	0.327035	0.496	0.317	4.49225e-32	1	Sdc1
Luzp1	4.81588e-36	0.266658	0.561	0.402	7.33555e-32	1	Luzp1
Kank1	6.81941e-36	0.260772	0.4	0.236	1.03873e-31	1	Kank1
Arglu1	1.04878e-34	0.275576	0.714	0.607	1.59749e-30	1	Arglu1
Tcn2	1.67329e-34	0.338901	0.515	0.368	2.54875e-30	1	Tcn2
mt-Nd2	7.05554e-34	0.320454	0.739	0.581	1.0747e-29	1	mt-Nd2
Itm2c	9.32103e-34	0.275727	0.819	0.703	1.41978e-29	1	Itm2c
2019-03-02	2.12012e-33	0.262147	0.595	0.457	3.22936e-29	1	2019-03-02
Hes1	2.35163e-33	0.260964	0.538	0.358	3.582e-29	1	Hes1
Pdia3	5.64281e-33	0.265578	0.896	0.796	8.59512e-29	1	Pdia3
C1qtnf6	1.74952e-32	0.258094	0.487	0.325	2.66487e-28	1	C1qtnf6
Limch11	1.99181e-32	0.316948	0.374	0.21	3.03392e-28	1	Limch1
Baz2b	2.43272e-32	0.27194	0.488	0.345	3.70552e-28	1	Baz2b
Malat11	2.95588e-32	0.284991	0.993	0.957	4.5024e-28	1	Malat1
Nfat5	3.09462e-32	0.257537	0.472	0.317	4.71373e-28	1	Nfat5
Mfge81	8.27941e-30	0.270403	0.65	0.512	1.26112e-25	1	Mfge8
Galnt1	2.13018e-29	0.253914	0.488	0.349	3.24469e-25	1	Galnt1
Dusp31	7.6763e-29	0.322575	0.467	0.326	1.16925e-24	1	Dusp3
Leprot	1.6814e-28	0.254429	0.668	0.556	2.56111e-24	1	Leprot
Degs1	2.91661e-27	0.25401	0.618	0.511	4.44257e-23	1	Degs1
Emp31	8.80922e-27	0.280216	0.743	0.563	1.34182e-22	1	Emp3
Plpp1	1.24917e-26	0.419738	0.408	0.278	1.90273e-22	1	Plpp1
2700094K13Rik	4.51224e-19	0.282982	0.896	0.845	6.87305e-15	1	2700094K13Rik
Tinagl1	2.23811e-11	0.292117	0.261	0.188	3.40909e-07	1	Tinagl1
Xist1	0.00172607	0.390064	0.397	0.429	1	1	Xist
Spon22	0	1.3761	0.852	0.186	0	2	Spon2
Ptn2	0	1.2646	0.994	0.643	0	2	Ptn
Tcf211	0	1.18862	0.901	0.18	0	2	Tcf21
Lsp12	0	1.17843	0.869	0.262	0	2	Lsp1
Col6a11	0	1.13451	0.874	0.195	0	2	Col6a1
Slc38a5	0	1.10405	0.659	0.053	0	2	Slc38a5
Col6a21	0	0.981777	0.813	0.179	0	2	Col6a2
Itgb51	0	0.959782	0.885	0.329	0	2	Itgb5
Gucy1a32	0	0.955573	0.84	0.221	0	2	Gucy1a3
Slc16a2	0	0.738883	0.746	0.182	0	2	Slc16a2
Hic1	0	0.729738	0.727	0.126	0	2	Hic1
Slit2	0	0.716583	0.694	0.153	0	2	Slit2
Aspn	0	0.710204	0.53	0.065	0	2	Aspn
Pid1	0	0.657797	0.573	0.094	0	2	Pid1
Rem1	0	0.636166	0.645	0.093	0	2	Rem1
Col14a1	0	0.627326	0.531	0.08	0	2	Col14a1
Spry1	0	0.511422	0.559	0.091	0	2	Spry1
Tnxb	0	0.453388	0.385	0.014	0	2	Tnxb
Ngf	0	0.350987	0.274	0.006	0	2	Ngf
Ccdc3	2.94417e-306	0.422047	0.449	0.051	4.48457e-302	2	Ccdc3
Nnmt	1.22105e-305	0.42006	0.448	0.052	1.8599e-301	2	Nnmt
Dcn2	2.39961e-300	1.20852	0.912	0.354	3.65509e-296	2	Dcn
Ndufa4l2	6.62091e-299	0.960638	0.517	0.083	1.0085e-294	2	Ndufa4l2
Rbp1	2.47677e-287	0.962461	0.997	0.695	3.77262e-283	2	Rbp1
Col1a11	1.01804e-282	1.32909	0.955	0.452	1.55067e-278	2	Col1a1
Cygb	1.63127e-280	0.472366	0.363	0.034	2.48475e-276	2	Cygb
Pde1a2	9.86701e-270	0.612025	0.725	0.194	1.50294e-265	2	Pde1a
Raph11	1.87186e-269	0.821324	0.886	0.413	2.85122e-265	2	Raph1
Kcne1l2	1.86168e-265	0.560431	0.694	0.165	2.83571e-261	2	Kcne1l
Serping11	1.59499e-261	0.571937	0.704	0.181	2.42948e-257	2	Serping1
Col3a12	8.40725e-252	1.32719	0.959	0.624	1.28059e-247	2	Col3a1
Gucy1b3	2.05878e-250	0.611284	0.694	0.209	3.13593e-246	2	Gucy1b3
Col1a21	1.13472e-247	1.0609	0.962	0.48	1.7284e-243	2	Col1a2
Megf6	2.55917e-243	0.530718	0.474	0.085	3.89813e-239	2	Megf6
Rarres21	7.6837e-243	0.618598	0.801	0.268	1.17038e-238	2	Rarres2
Ugp21	2.64282e-242	0.910432	0.921	0.598	4.02555e-238	2	Ugp2
Akap121	2.69841e-242	0.666961	0.75	0.246	4.11021e-238	2	Akap12
Bicc11	4.07045e-238	0.649579	0.811	0.278	6.2001e-234	2	Bicc1
Fbln12	3.6296e-232	0.852739	0.915	0.479	5.52861e-228	2	Fbln1
Plat	4.22418e-229	0.604136	0.745	0.249	6.43428e-225	2	Plat
Emilin11	1.07479e-226	0.725709	0.928	0.484	1.63712e-222	2	Emilin1
Col5a11	2.33041e-226	0.679072	0.763	0.276	3.54969e-222	2	Col5a1
Itm2a1	1.67755e-225	0.724102	0.972	0.633	2.55524e-221	2	Itm2a
Maged21	2.79584e-225	0.826504	0.984	0.798	4.25863e-221	2	Maged2
Nrk	1.20202e-223	0.6588	0.871	0.362	1.83092e-219	2	Nrk
Clca3a1	1.95475e-218	0.560423	0.6	0.158	2.97748e-214	2	Clca3a1
Serpine22	1.10298e-216	0.760835	0.836	0.366	1.68007e-212	2	Serpine2
Gm12840	1.54951e-215	0.685402	0.452	0.086	2.36021e-211	2	Gm12840
Serpinh1	6.22856e-215	0.59871	0.998	0.891	9.48734e-211	2	Serpinh1
Fndc1	1.19921e-214	0.259666	0.261	0.021	1.82664e-210	2	Fndc1
Fhl11	8.27444e-210	0.745898	0.846	0.411	1.26036e-205	2	Fhl1
Sh3bp5	5.15586e-209	0.532336	0.66	0.208	7.8534e-205	2	Sh3bp5
Rps8	5.61602e-204	0.333314	1	0.989	8.55432e-200	2	Rps8
Lhfp1	6.03644e-203	0.722072	0.933	0.537	9.19471e-199	2	Lhfp
1110032F04Rik1	7.52343e-203	0.467414	0.534	0.123	1.14597e-198	2	1110032F04Rik
Col26a11	5.39806e-202	0.465097	0.512	0.117	8.22233e-198	2	Col26a1
Lrrc17	6.50717e-202	0.298272	0.363	0.053	9.91172e-198	2	Lrrc17
Cyth3	5.74457e-200	0.505773	0.635	0.198	8.75013e-196	2	Cyth3
Tenm4	4.69612e-198	0.405	0.437	0.085	7.15314e-194	2	Tenm4
Sfxn1	2.66606e-196	0.556925	0.752	0.307	4.06094e-192	2	Sfxn1
Lrrc32	7.22098e-194	0.276606	0.288	0.032	1.0999e-189	2	Lrrc32
Ogn	2.70275e-187	0.557444	0.465	0.107	4.11683e-183	2	Ogn
Pdgfra2	2.87686e-187	0.426545	0.623	0.177	4.38203e-183	2	Pdgfra
Srpx	1.02851e-184	0.293741	0.351	0.055	1.56663e-180	2	Srpx
Chpf1	1.36589e-184	0.472877	0.64	0.21	2.08052e-180	2	Chpf
Ppp1r14a1	3.33089e-182	0.516744	0.645	0.207	5.07361e-178	2	Ppp1r14a
Sparc1	1.55308e-181	0.622373	1	0.889	2.36565e-177	2	Sparc
Irf8	3.97069e-181	0.283239	0.372	0.062	6.04816e-177	2	Irf8
Fam46a	8.21081e-180	0.647078	0.558	0.171	1.25067e-175	2	Fam46a
Ddx25	5.71107e-179	0.303712	0.299	0.04	8.6991e-175	2	Ddx25
Gas11	2.61045e-172	0.602396	0.782	0.334	3.97624e-168	2	Gas1
Efnb11	5.32488e-172	0.448079	0.655	0.226	8.11086e-168	2	Efnb1
Olfml31	7.77952e-170	0.612579	0.781	0.339	1.18498e-165	2	Olfml3
Rplp0	5.87319e-165	0.304817	1	0.986	8.94604e-161	2	Rplp0
Rpl13	4.40688e-164	0.273297	1	0.991	6.71256e-160	2	Rpl13
Glipr21	1.48755e-161	0.542511	0.795	0.374	2.26584e-157	2	Glipr2
Nkain4	3.49547e-161	0.559777	0.814	0.36	5.3243e-157	2	Nkain4
Sept111	1.29003e-159	0.498259	0.774	0.362	1.96498e-155	2	2019-09-11
Gstm2	1.3445e-158	0.421081	0.525	0.159	2.04794e-154	2	Gstm2
Gpc61	2.44774e-158	0.456121	0.571	0.175	3.7284e-154	2	Gpc6
Rps19	4.11818e-158	0.300698	1	0.99	6.27282e-154	2	Rps19
Rps18	1.03672e-157	0.349135	1	0.982	1.57913e-153	2	Rps18
Marcks1	1.76679e-157	0.537782	0.985	0.802	2.69118e-153	2	Marcks
Ebf11	5.39833e-157	0.589757	0.819	0.376	8.22274e-153	2	Ebf1
Ttyh2	4.63207e-156	0.298269	0.275	0.04	7.05557e-152	2	Ttyh2
Gstm1	5.41543e-156	0.558278	0.587	0.207	8.24878e-152	2	Gstm1
Anxa2	1.15037e-150	0.554278	0.983	0.835	1.75225e-146	2	Anxa2
Rps16	1.73558e-149	0.273394	1	0.988	2.64364e-145	2	Rps16
Rgs17	5.14595e-149	0.253088	0.312	0.054	7.83832e-145	2	Rgs17
Rpl36a	3.032e-147	0.337823	1	0.989	4.61834e-143	2	Rpl36a
Itga8	1.71777e-144	0.262231	0.36	0.076	2.61651e-140	2	Itga8
Matn2	1.7792e-144	0.288415	0.3	0.053	2.71008e-140	2	Matn2
Creb3l1	1.5203e-143	0.370107	0.513	0.154	2.31572e-139	2	Creb3l1
Lgals12	2.5985e-142	0.56611	0.999	0.917	3.95804e-138	2	Lgals1
Rpl21	8.18034e-142	0.324024	1	0.991	1.24603e-137	2	Rpl21
S100a111	2.21347e-141	0.491879	0.995	0.888	3.37155e-137	2	S100a11
Cald1	3.93828e-140	0.534061	0.971	0.7	5.99879e-136	2	Cald1
Socs22	5.11555e-138	0.428231	0.802	0.374	7.792e-134	2	Socs2
Camk2n1	1.36425e-137	0.341791	0.437	0.118	2.07802e-133	2	Camk2n1
Snai21	1.43398e-137	0.325917	0.516	0.156	2.18423e-133	2	Snai2
Postn2	5.16668e-137	0.562961	0.844	0.415	7.86989e-133	2	Postn
Snhg182	1.47494e-134	0.515584	0.826	0.439	2.24663e-130	2	Snhg18
Rpl17	2.31211e-134	0.264878	1	0.986	3.5218e-130	2	Rpl17
Rpl22l1	2.70595e-134	0.37052	1	0.963	4.12171e-130	2	Rpl22l1
Dact1	7.65843e-134	0.311765	0.442	0.122	1.16653e-129	2	Dact1
Dlk11	1.73641e-133	0.515847	0.672	0.249	2.6449e-129	2	Dlk1
Notch3	3.63893e-133	0.294418	0.376	0.089	5.54283e-129	2	Notch3
Rps4x	7.7111e-133	0.253579	1	0.989	1.17455e-128	2	Rps4x
Tril	9.81835e-133	0.285893	0.365	0.085	1.49553e-128	2	Tril
Rplp11	1.8247e-132	0.33263	0.999	0.993	2.77938e-128	2	Rplp1
Col16a1	7.12735e-132	0.328097	0.506	0.154	1.08564e-127	2	Col16a1
Rcn32	4.22831e-131	0.521248	0.976	0.694	6.44056e-127	2	Rcn3
Pcdh18	1.05377e-130	0.291368	0.431	0.116	1.60509e-126	2	Pcdh18
Fbn11	1.67341e-129	0.413224	0.812	0.389	2.54893e-125	2	Fbn1
Aebp11	1.94063e-129	0.291457	0.612	0.219	2.95597e-125	2	Aebp1
Mmp21	1.90561e-128	0.455114	0.849	0.43	2.90263e-124	2	Mmp2
Spry2	5.84985e-127	0.586662	0.511	0.182	8.91048e-123	2	Spry2
Rps25	3.45152e-126	0.256573	1	0.981	5.25735e-122	2	Rps25
Pcolce2	7.71147e-126	0.51247	0.855	0.47	1.17461e-121	2	Pcolce
Itpripl2	1.602e-124	0.341526	0.47	0.149	2.44017e-120	2	Itpripl2
Efemp21	1.71373e-124	0.455319	0.851	0.471	2.61036e-120	2	Efemp2
Heyl	1.82001e-123	0.323683	0.319	0.07	2.77224e-119	2	Heyl
Fscn11	3.61748e-123	0.43824	0.924	0.575	5.51014e-119	2	Fscn1
Rpl391	6.97753e-122	0.336012	1	0.993	1.06282e-117	2	Rpl39
Rpl37	9.90064e-121	0.388573	1	0.988	1.50807e-116	2	Rpl37
Timp3	1.39754e-120	0.606812	0.744	0.402	2.12874e-116	2	Timp3
Prdx4	3.83689e-120	0.526649	0.955	0.774	5.84435e-116	2	Prdx4
2019-09-07	7.49215e-120	0.501953	0.963	0.84	1.1412e-115	2	2019-09-07
Vav3	9.04541e-120	0.305335	0.402	0.113	1.3778e-115	2	Vav3
Rplp2	3.68366e-118	0.280759	0.998	0.984	5.61095e-114	2	Rplp2
Ccnd21	3.755e-118	0.573044	0.936	0.72	5.71961e-114	2	Ccnd2
Islr	3.92289e-118	0.262031	0.389	0.101	5.97535e-114	2	Islr
Tpm22	4.03356e-118	0.446853	0.831	0.464	6.14392e-114	2	Tpm2
Mfap42	5.98565e-117	0.517305	0.855	0.442	9.11735e-113	2	Mfap4
Angptl21	1.59337e-116	0.430225	0.648	0.281	2.42703e-112	2	Angptl2
H131	5.7814e-115	0.426118	0.883	0.554	8.80623e-111	2	H13
Mmp232	6.5455e-115	0.428594	0.781	0.377	9.97011e-111	2	Mmp23
Tmem45a1	1.41961e-114	0.278525	0.441	0.132	2.16235e-110	2	Tmem45a
Sulf1	1.32433e-112	0.253924	0.484	0.152	2.01722e-108	2	Sulf1
Pla2g12a	2.57429e-112	0.455256	0.706	0.361	3.92117e-108	2	Pla2g12a
Myc	1.21388e-111	0.274665	0.365	0.099	1.84899e-107	2	Myc
Peg31	1.53513e-110	0.472114	0.883	0.551	2.33832e-106	2	Peg3
Basp11	1.76881e-108	0.403632	0.662	0.294	2.69425e-104	2	Basp1
Ppib1	7.85908e-108	0.389619	0.996	0.89	1.19709e-103	2	Ppib
Pdlim21	5.8309e-107	0.363338	0.546	0.206	8.88162e-103	2	Pdlim2
Tbx181	6.94186e-107	0.281108	0.656	0.26	1.05738e-102	2	Tbx18
Npm1	4.4803e-106	0.312792	1	0.972	6.82439e-102	2	Npm1
Dhrs3	4.23808e-105	0.446041	0.396	0.127	6.45545e-101	2	Dhrs3
Fgfr1	9.81013e-105	0.296808	0.584	0.235	1.49428e-100	2	Fgfr1
Mxra8	7.00085e-104	0.341367	0.657	0.281	1.06637e-99	2	Mxra8
Meg32	7.12154e-104	0.421895	0.979	0.633	1.08475e-99	2	Meg3
Arf41	3.68892e-103	0.370228	0.981	0.863	5.61896e-99	2	Arf4
Rpl29	9.48711e-103	0.250185	0.999	0.977	1.44508e-98	2	Rpl29
Cnrip1	1.87694e-102	0.268017	0.513	0.183	2.85896e-98	2	Cnrip1
Zeb2	2.81757e-102	0.433763	0.711	0.363	4.29173e-98	2	Zeb2
Ptgis2	3.23263e-102	0.341697	0.771	0.362	4.92394e-98	2	Ptgis
Thbs2	2.04989e-101	0.265879	0.405	0.123	3.12239e-97	2	Thbs2
Nenf	2.40498e-101	0.403152	0.954	0.786	3.66326e-97	2	Nenf
Nfia	3.31707e-101	0.596523	0.842	0.54	5.05256e-97	2	Nfia
Tfpi2	4.60337e-101	0.37344	0.734	0.371	7.01186e-97	2	Tfpi
Celf22	4.86461e-101	0.396552	0.767	0.413	7.40977e-97	2	Celf2
Rps12-ps3	1.74021e-100	0.430516	0.916	0.749	2.65069e-96	2	Rps12-ps3
Actb	5.26755e-99	0.556495	0.999	0.936	8.02354e-95	2	Actb
Eva1b	5.30406e-98	0.39682	0.924	0.571	8.07914e-94	2	Eva1b
1991-09-01	5.63657e-98	0.358503	0.649	0.303	8.58563e-94	2	2019-09-09
Ssr21	5.73454e-97	0.375945	0.98	0.848	8.73485e-93	2	Ssr2
Nid11	6.88911e-97	0.355584	0.693	0.336	1.04935e-92	2	Nid1
Col4a12	2.00464e-96	0.458886	0.765	0.428	3.05346e-92	2	Col4a1
Pdgfrb	4.68692e-96	0.437849	0.51	0.201	7.13912e-92	2	Pdgfrb
Emp11	4.89213e-96	0.30957	0.651	0.282	7.45169e-92	2	Emp1
Col6a3	6.38788e-96	0.314312	0.425	0.141	9.73002e-92	2	Col6a3
Arhgef25	7.62864e-96	0.276152	0.487	0.178	1.16199e-91	2	Arhgef25
Vkorc1	8.2498e-96	0.443309	0.78	0.492	1.25661e-91	2	Vkorc1
Axl	1.62243e-95	0.333762	0.606	0.267	2.47128e-91	2	Axl
Rps21	6.31883e-95	0.321968	0.996	0.971	9.62484e-91	2	Rps21
Rps26	4.70868e-94	0.433	0.995	0.961	7.17227e-90	2	Rps26
Rps2	1.2278e-92	0.373908	0.997	0.976	1.87018e-88	2	Rps2
Selm1	1.2915e-92	0.428063	0.873	0.591	1.96722e-88	2	Selm
Phgdh1	3.40226e-92	0.426551	0.729	0.399	5.18232e-88	2	Phgdh
P3h31	3.09515e-91	0.33402	0.745	0.375	4.71453e-87	2	P3h3
Rrbp1	3.12289e-91	0.418717	0.933	0.72	4.75678e-87	2	Rrbp1
Celf4	4.97122e-91	0.257945	0.412	0.136	7.57216e-87	2	Celf4
Cmtm31	2.84021e-90	0.347365	0.853	0.508	4.32621e-86	2	Cmtm3
Rcn11	2.27793e-89	0.366102	0.932	0.698	3.46974e-85	2	Rcn1
Ifitm21	2.34816e-89	0.345286	0.989	0.832	3.57671e-85	2	Ifitm2
Mn1	3.13274e-89	0.291768	0.424	0.151	4.77179e-85	2	Mn1
Lrp11	4.55583e-89	0.272217	0.56	0.233	6.93944e-85	2	Lrp1
Loxl11	1.74149e-87	0.289255	0.764	0.365	2.65264e-83	2	Loxl1
S100a10	1.95732e-87	0.367334	0.961	0.729	2.98139e-83	2	S100a10
Ltbp41	2.49533e-87	0.339916	0.65	0.304	3.80089e-83	2	Ltbp4
Hes11	2.98666e-87	0.408154	0.666	0.339	4.54927e-83	2	Hes1
Crtap	1.28921e-86	0.328195	0.64	0.329	1.96372e-82	2	Crtap
Vcam12	2.45923e-86	0.362897	0.552	0.243	3.7459e-82	2	Vcam1
Eef1g	1.58969e-85	0.264252	1	0.972	2.42141e-81	2	Eef1g
Igfbp41	3.49853e-85	0.314382	0.972	0.681	5.32897e-81	2	Igfbp4
Slc43a3	8.2516e-85	0.286946	0.491	0.199	1.25688e-80	2	Slc43a3
Soat1	2.24866e-84	0.290843	0.585	0.268	3.42515e-80	2	Soat1
Aldh2	6.06954e-81	0.357086	0.725	0.41	9.24512e-77	2	Aldh2
Mdk1	1.66991e-80	0.362827	0.997	0.823	2.54361e-76	2	Mdk
Csrp12	2.04992e-79	0.389437	0.951	0.783	3.12244e-75	2	Csrp1
Sdc21	6.57849e-79	0.302517	0.607	0.293	1.00204e-74	2	Sdc2
Dbn1	5.3012e-78	0.304484	0.735	0.396	8.07479e-74	2	Dbn1
Efna51	5.87041e-78	0.277415	0.559	0.253	8.9418e-74	2	Efna5
Rrs1	1.05115e-77	0.328808	0.619	0.313	1.60111e-73	2	Rrs1
Jak1	1.89885e-77	0.300744	0.7	0.388	2.89233e-73	2	Jak1
Pdia6	2.30091e-77	0.353372	0.966	0.814	3.50475e-73	2	Pdia6
Nes	2.57821e-77	0.274358	0.506	0.215	3.92713e-73	2	Nes
Phlda3	2.61062e-77	0.336484	0.729	0.416	3.9765e-73	2	Phlda3
C1qtnf61	3.13845e-76	0.288374	0.622	0.305	4.78048e-72	2	C1qtnf6
Cd631	3.37175e-76	0.334248	0.989	0.868	5.13585e-72	2	Cd63
Rps28	9.14332e-76	0.40311	0.973	0.908	1.39271e-71	2	Rps28
Zyx2	2.10677e-75	0.337509	0.917	0.686	3.20904e-71	2	Zyx
Capn61	5.78514e-74	0.401453	0.635	0.34	8.81193e-70	2	Capn6
Fkbp9	9.79065e-74	0.31783	0.834	0.549	1.49131e-69	2	Fkbp9
Cdc42ep51	9.96255e-74	0.274471	0.697	0.346	1.5175e-69	2	Cdc42ep5
Ccnd11	3.65211e-73	0.370705	0.756	0.435	5.5629e-69	2	Ccnd1
Pja1	5.88815e-73	0.282615	0.652	0.359	8.96882e-69	2	Pja1
Cdca7	2.79371e-72	0.254372	0.484	0.209	4.25537e-68	2	Cdca7
Dpt1	3.30836e-71	0.344852	0.316	0.102	5.03929e-67	2	Dpt
Mxra7	9.20029e-71	0.253163	0.496	0.218	1.40139e-66	2	Mxra7
Flna	2.30559e-70	0.29878	0.822	0.516	3.51188e-66	2	Flna
Rpl35	6.76185e-70	0.295275	0.986	0.916	1.02996e-65	2	Rpl35
Tubb61	1.42263e-68	0.350528	0.658	0.365	2.16695e-64	2	Tubb6
Eef2	2.04519e-68	0.273079	0.999	0.977	3.11524e-64	2	Eef2
Gpx82	2.05885e-68	0.303921	0.905	0.625	3.13604e-64	2	Gpx8
Mfap21	6.07803e-68	0.281674	0.984	0.718	9.25806e-64	2	Mfap2
Loxl22	6.3174e-67	0.270615	0.763	0.452	9.62266e-63	2	Loxl2
Pabpc1	2.82261e-66	0.25272	0.994	0.943	4.2994e-62	2	Pabpc1
Map1b1	6.43131e-66	0.577194	0.738	0.521	9.79617e-62	2	Map1b
Pmp22	1.18126e-65	0.28547	0.753	0.435	1.7993e-61	2	Pmp22
P4hb1	1.20365e-65	0.284756	0.948	0.75	1.83339e-61	2	P4hb
Srm	4.71411e-65	0.33178	0.752	0.484	7.18053e-61	2	Srm
Col4a22	9.68992e-65	0.29798	0.718	0.418	1.47597e-60	2	Col4a2
Kdelr31	3.49664e-64	0.259421	0.629	0.328	5.32609e-60	2	Kdelr3
Egr12	5.03932e-64	0.393359	0.733	0.456	7.67589e-60	2	Egr1
Smarca2	1.08957e-63	0.280873	0.643	0.355	1.65964e-59	2	Smarca2
Gm8730	2.62761e-63	0.300036	0.917	0.778	4.00238e-59	2	Gm8730
Ckap42	8.86149e-63	0.294385	0.909	0.681	1.34978e-58	2	Ckap4
Tpm41	9.86178e-63	0.282201	0.978	0.762	1.50215e-58	2	Tpm4
Pck2	1.67396e-62	0.260785	0.515	0.257	2.54977e-58	2	Pck2
P3h1	3.85412e-61	0.258859	0.579	0.3	5.87059e-57	2	P3h1
Smc6	3.79827e-60	0.30321	0.81	0.556	5.78552e-56	2	Smc6
Tmem263	2.59739e-59	0.252039	0.598	0.323	3.95634e-55	2	Tmem263
Tagln21	4.75423e-59	0.269728	0.973	0.744	7.24164e-55	2	Tagln2
Lamb1	5.11474e-59	0.256724	0.679	0.394	7.79078e-55	2	Lamb1
Casp6	1.88526e-58	0.283626	0.686	0.417	2.87163e-54	2	Casp6
Ostc1	2.09061e-58	0.281303	0.959	0.81	3.18442e-54	2	Ostc
Kdelr2	4.35389e-58	0.377746	0.91	0.694	6.63184e-54	2	Kdelr2
Lrrc58	7.43421e-58	0.268144	0.814	0.558	1.13238e-53	2	Lrrc58
Gm10073	1.83562e-57	0.294235	0.865	0.684	2.79601e-53	2	Gm10073
Golga7	2.58007e-57	0.26603	0.819	0.562	3.92997e-53	2	Golga7
Set	1.25666e-56	0.271999	0.964	0.878	1.91415e-52	2	Set
Cox4i2	4.07239e-56	0.324078	0.333	0.133	6.20306e-52	2	Cox4i2
Ssr1	7.34357e-56	0.293982	0.826	0.601	1.11857e-51	2	Ssr1
Notch2	1.58534e-55	0.259409	0.391	0.171	2.41479e-51	2	Notch2
Phlda12	2.3067e-55	0.294092	0.555	0.296	3.51356e-51	2	Phlda1
Tmed21	2.66578e-55	0.250664	0.968	0.844	4.06051e-51	2	Tmed2
Mtch11	7.63017e-55	0.257295	0.967	0.87	1.16223e-50	2	Mtch1
2019-09-02	2.96685e-54	0.277364	0.857	0.637	4.5191e-50	2	2019-09-02
Impdh2	1.14789e-53	0.267298	0.904	0.719	1.74846e-49	2	Impdh2
Rpl6	2.54409e-53	0.273636	0.967	0.874	3.87516e-49	2	Rpl6
Rps291	3.2782e-53	0.271562	0.998	0.977	4.99336e-49	2	Rps29
Mmp141	4.56273e-53	0.288346	0.841	0.548	6.94996e-49	2	Mmp14
Vim2	6.35435e-53	0.252869	1	0.945	9.67894e-49	2	Vim
Gm94931	8.29393e-53	0.297989	0.868	0.699	1.26333e-48	2	Gm9493
Rpl13-ps3	1.4081e-52	0.261634	0.75	0.493	2.14481e-48	2	Rpl13-ps3
Pbx11	1.8025e-52	0.305441	0.798	0.529	2.74556e-48	2	Pbx1
Dpm3	2.00906e-52	0.263606	0.742	0.494	3.0602e-48	2	Dpm3
Hmgb1	4.91112e-52	0.278515	0.979	0.906	7.48062e-48	2	Hmgb1
Rpl10-ps3	2.23655e-51	0.28646	0.765	0.549	3.40672e-47	2	Rpl10-ps3
Fbl	1.1005e-49	0.255768	0.887	0.701	1.67628e-45	2	Fbl
Wdr89	3.1279e-49	0.255583	0.806	0.581	4.76442e-45	2	Wdr89
Nap1l1	7.36386e-49	0.251003	0.968	0.859	1.12166e-44	2	Nap1l1
Ncam12	3.35753e-48	0.282862	0.689	0.428	5.1142e-44	2	Ncam1
Prdx6	2.98395e-47	0.317272	0.916	0.809	4.54515e-43	2	Prdx6
Rpl6l	4.19179e-47	0.27237	0.866	0.7	6.38493e-43	2	Rpl6l
Gm15013	1.15105e-46	0.287483	0.786	0.585	1.75328e-42	2	Gm15013
Rasgrp22	1.52172e-46	0.285541	0.371	0.176	2.31788e-42	2	Rasgrp2
Rps26-ps1	7.60364e-46	0.256748	0.752	0.518	1.15819e-41	2	Rps26-ps1
Adprh	3.17748e-45	0.264657	0.756	0.553	4.83994e-41	2	Adprh
Mfge82	4.37407e-44	0.312938	0.737	0.499	6.66259e-40	2	Mfge8
Cyr612	1.04297e-42	0.310964	0.714	0.474	1.58865e-38	2	Cyr61
Snrpg	6.31669e-40	0.261745	0.849	0.678	9.62158e-36	2	Snrpg
Hmga2	3.93705e-34	0.291598	0.515	0.307	5.99692e-30	2	Hmga2
Gsn1	3.46187e-33	0.35848	0.693	0.496	5.27312e-29	2	Gsn
Cbx3	7.57824e-26	0.280428	0.805	0.657	1.15432e-21	2	Cbx3
2810417H13Rik	1.70703e-12	0.26507	0.491	0.379	2.60015e-08	2	2810417H13Rik
Tmem86b	1.74644e-28	0.272332	0.4	0.006	2.66018e-24	3	Tmem86b
Ddc	8.52942e-13	1.80598	1	0.097	1.2992e-08	3	Ddc
Rasl10b	5.33789e-12	0.664807	0.6	0.035	8.13067e-08	3	Rasl10b
Upp1	2.42165e-08	0.5758	0.8	0.089	0.000368866	3	Upp1
Aldh1b1	6.57139e-07	0.84855	1	0.178	0.0100095	3	Aldh1b1
Cited4	6.70455e-07	0.394103	0.8	0.104	0.0102124	3	Cited4
Cdc25b	1.27439e-06	0.499569	0.8	0.11	0.0194115	3	Cdc25b
Nebl1	2.08338e-06	1.31768	1	0.217	0.031734	3	Nebl
Cap2	2.47039e-06	0.799251	1	0.183	0.037629	3	Cap2
Aldoc	4.66949e-06	0.610577	0.6	0.071	0.0711257	3	Aldoc
Gm10094	5.17784e-06	0.423632	0.8	0.122	0.0788689	3	Gm10094
Slc25a37	1.01046e-05	1.39545	0.6	0.087	0.153913	3	Slc25a37
Sh3kbp11	1.09502e-05	0.845829	1	0.238	0.166794	3	Sh3kbp1
Bves	1.11112e-05	0.841076	1	0.197	0.169245	3	Bves
Tmem87b	1.4817e-05	0.324339	0.8	0.12	0.225693	3	Tmem87b
Gtpbp8	1.7309e-05	0.329574	0.8	0.122	0.26365	3	Gtpbp8
Aff1	1.77488e-05	0.317481	0.4	0.037	0.270349	3	Aff1
Trak2	1.95046e-05	0.512864	0.8	0.143	0.297094	3	Trak2
Rbm19	1.97722e-05	0.262968	0.6	0.075	0.30117	3	Rbm19
Pfkp3	2.2644e-05	1.13137	1	0.236	0.344914	3	Pfkp
Mt2	2.4785e-05	0.735591	0.6	0.086	0.377525	3	Mt2
Zfp938	2.54273e-05	0.32211	0.8	0.126	0.387309	3	Zfp938
Larp1b	2.80686e-05	0.568636	0.6	0.087	0.427541	3	Larp1b
Snca	2.86114e-05	1.67464	0.6	0.095	0.435809	3	Snca
Popdc23	3.26496e-05	0.954632	1	0.241	0.497319	3	Popdc2
Actn23	3.8551e-05	1.33881	1	0.273	0.587209	3	Actn2
Hspb8	4.63213e-05	0.59492	0.8	0.14	0.705566	3	Hspb8
Perp	4.94903e-05	0.79915	0.8	0.164	0.753836	3	Perp
4930481A15Rik	5.6716e-05	0.349323	0.4	0.041	0.863898	3	4930481A15Rik
Alas2	5.80633e-05	1.47137	0.6	0.1	0.884421	3	Alas2
Mov10l1	6.2634e-05	0.324727	0.6	0.085	0.954041	3	Mov10l1
Eef1a2	6.98286e-05	0.805806	0.8	0.161	1	3	Eef1a2
Epb41	9.48201e-05	0.412156	0.8	0.157	1	3	Epb41
Metrnl	9.85532e-05	0.387014	0.8	0.145	1	3	Metrnl
Sh3bgr3	0.000108436	1.25665	1	0.3	1	3	Sh3bgr
Ankrd13	0.000114142	1.25698	1	0.266	1	3	Ankrd1
Spsb3	0.000138162	0.438062	0.8	0.159	1	3	Spsb3
Chchd103	0.00015926	1.41213	1	0.365	1	3	Chchd10
Speg2	0.000169267	0.616525	1	0.242	1	3	Speg
Fbxl223	0.000177964	0.951817	1	0.264	1	3	Fbxl22
Smyd21	0.000193276	0.791596	1	0.403	1	3	Smyd2
Gart	0.000196386	0.689727	1	0.286	1	3	Gart
Fitm1	0.000222897	0.868184	0.8	0.175	1	3	Fitm1
Myh73	0.000244382	1.20379	1	0.352	1	3	Myh7
Cav3	0.000261243	0.67992	0.8	0.177	1	3	Cav3
Fh1	0.000285475	0.984066	1	0.542	1	3	Fh1
Tarsl2	0.000314487	0.570214	0.4	0.051	1	3	Tarsl2
Ubr3	0.00031734	0.574137	0.8	0.167	1	3	Ubr3
Bex13	0.00031973	1.03789	1	0.396	1	3	Bex1
Bbs5	0.000355376	0.295677	0.4	0.05	1	3	Bbs5
Rbm20	0.000362428	0.429723	0.6	0.102	1	3	Rbm20
Mccc1	0.000363587	0.282666	0.8	0.156	1	3	Mccc1
Ednra	0.000369139	0.406354	0.6	0.105	1	3	Ednra
Hey2	0.000379428	0.474343	0.8	0.172	1	3	Hey2
Hspb73	0.000397235	1.19975	1	0.343	1	3	Hspb7
Siah2	0.000434355	0.605504	0.6	0.112	1	3	Siah2
Akap6	0.000528033	0.550625	0.4	0.054	1	3	Akap6
Lmod2	0.000551384	0.470156	0.6	0.11	1	3	Lmod2
Ndufb51	0.000575081	0.887963	1	0.923	1	3	Ndufb5
Fabp33	0.000575739	1.03214	1	0.383	1	3	Fabp3
Pmf1	0.00057905	0.766058	1	0.404	1	3	Pmf1
Ptgds	0.000604725	0.53416	0.6	0.113	1	3	Ptgds
Atp5g33	0.000606684	1.13919	1	0.893	1	3	Atp5g3
Ndufs12	0.000610705	0.770221	1	0.399	1	3	Ndufs1
Ndufab13	0.000626888	1.07357	1	0.874	1	3	Ndufab1
Mmd3	0.000640718	0.95943	1	0.408	1	3	Mmd
Rbm24	0.00065635	0.562487	0.8	0.184	1	3	Rbm24
Mfn2	0.000663568	0.537975	0.8	0.197	1	3	Mfn2
Cox6a23	0.000665406	0.995245	1	0.312	1	3	Cox6a2
Ddx39	0.000673758	0.818367	1	0.45	1	3	Ddx39
Hopx	0.000683792	0.425354	0.6	0.111	1	3	Hopx
Hspa92	0.000709891	0.957969	1	0.67	1	3	Hspa9
Proser2	0.000716652	0.590104	0.4	0.058	1	3	Proser2
Fbxo33	0.000798409	0.257423	0.6	0.107	1	3	Fbxo33
Ppp1r14c2	0.000811227	1.07002	1	0.368	1	3	Ppp1r14c
Fam195a3	0.000863571	0.801763	0.8	0.254	1	3	Fam195a
Des3	0.000876961	0.989037	1	0.402	1	3	Des
Slc25a33	0.00088083	0.830664	1	0.966	1	3	Slc25a3
Chpt1	0.000889749	0.325796	0.8	0.181	1	3	Chpt1
Hacd13	0.000891818	0.823428	1	0.529	1	3	Hacd1
Mrpl122	0.000936253	0.923754	1	0.742	1	3	Mrpl12
Ccdc69	0.000953601	0.299148	0.4	0.059	1	3	Ccdc69
Hspb13	0.000958484	1.19336	1	0.618	1	3	Hspb1
Fech	0.00100891	0.893053	0.8	0.289	1	3	Fech
Pla2g162	0.00105868	0.641517	1	0.353	1	3	Pla2g16
Tnnc13	0.00107537	1.57323	1	0.592	1	3	Tnnc1
Kdm4c	0.00108752	0.276805	0.4	0.058	1	3	Kdm4c
Dnajc19	0.00109974	0.659917	1	0.579	1	3	Dnajc19
Atp5b3	0.00110385	1.06688	1	0.979	1	3	Atp5b
Dpf3	0.00113112	0.342717	0.4	0.061	1	3	Dpf3
Fxyd13	0.0012036	0.884149	1	0.435	1	3	Fxyd1
Atp5c13	0.00121536	0.916342	1	0.953	1	3	Atp5c1
Mtpap	0.00124113	0.550228	0.8	0.192	1	3	Mtpap
Homer1	0.00124298	0.620448	0.6	0.136	1	3	Homer1
Uqcrc13	0.00130004	0.918898	1	0.835	1	3	Uqcrc1
Bbs4	0.00130585	0.283302	0.4	0.059	1	3	Bbs4
Timm17a1	0.00130696	0.950953	1	0.639	1	3	Timm17a
Tnni33	0.00133019	1.21219	1	0.443	1	3	Tnni3
Kcng2	0.00136187	0.633243	0.6	0.141	1	3	Kcng2
Uqcrfs13	0.00140397	0.885107	1	0.852	1	3	Uqcrfs1
Snap91	0.00143379	0.529604	0.6	0.125	1	3	Snap91
Myl23	0.00144182	1.59765	1	0.801	1	3	Myl2
Ndufs51	0.00144342	0.698524	1	0.875	1	3	Ndufs5
Cox8a3	0.00147047	0.847849	1	0.986	1	3	Cox8a
Atp5f13	0.00150421	0.919038	1	0.946	1	3	Atp5f1
Ndufb63	0.00151226	0.782867	1	0.834	1	3	Ndufb6
Pgam23	0.00154116	0.835912	1	0.356	1	3	Pgam2
Agl1	0.00154412	0.628058	0.8	0.227	1	3	Agl
Cox6a13	0.00158783	0.697045	1	0.961	1	3	Cox6a1
Tpi13	0.00159648	0.900916	1	0.926	1	3	Tpi1
Angel2	0.00159786	0.580843	1	0.318	1	3	Angel2
Ndufb102	0.00161209	0.764524	1	0.842	1	3	Ndufb10
Farsb	0.00168717	0.584264	1	0.35	1	3	Farsb
Casz1	0.0017007	0.509815	0.6	0.135	1	3	Casz1
Ptges3l1	0.00170791	0.766019	0.8	0.261	1	3	Ptges3l
Pln3	0.0017243	0.796078	1	0.346	1	3	Pln
Adprhl1	0.00177677	0.452187	0.8	0.188	1	3	Adprhl1
Ndufb83	0.00178461	0.903224	1	0.882	1	3	Ndufb8
Actr3b	0.00178704	0.322249	0.4	0.062	1	3	Actr3b
Asb21	0.00182564	0.413722	0.8	0.201	1	3	Asb2
Acadl3	0.00184046	0.85897	1	0.601	1	3	Acadl
Csrp33	0.00192285	1.0346	1	0.443	1	3	Csrp3
Ptgr2	0.001941	0.592736	0.8	0.234	1	3	Ptgr2
Cox7a12	0.0019452	0.688628	0.8	0.223	1	3	Cox7a1
Egln1	0.00196152	0.533682	0.8	0.209	1	3	Egln1
Cyc13	0.00203234	1.05706	1	0.813	1	3	Cyc1
Prkrip1	0.00205998	0.526338	1	0.288	1	3	Prkrip1
Med14	0.00208771	0.599682	0.6	0.14	1	3	Med14
Aco23	0.00208966	0.873548	1	0.62	1	3	Aco2
Hspa4l	0.00210423	0.355921	0.6	0.136	1	3	Hspa4l
Ndufaf7	0.00211807	0.585964	0.8	0.233	1	3	Ndufaf7
Dnajc15	0.0021732	0.599153	1	0.545	1	3	Dnajc15
Lpin1	0.00220258	0.331195	0.4	0.065	1	3	Lpin1
Pspc1	0.00221541	0.604874	0.8	0.246	1	3	Pspc1
Pank3	0.0022833	0.549927	0.6	0.131	1	3	Pank3
Dpy19l1	0.00231575	0.32634	0.6	0.132	1	3	Dpy19l1
Ttn3	0.00236835	1.04287	0.8	0.258	1	3	Ttn
Fat1	0.00236973	0.546034	0.8	0.227	1	3	Fat1
Tmem50b	0.00237577	0.285787	0.6	0.127	1	3	Tmem50b
Sdhb2	0.00242161	0.888131	1	0.836	1	3	Sdhb
Hadhb2	0.00244515	0.858857	1	0.526	1	3	Hadhb
Ppif2	0.00245425	0.794814	0.8	0.308	1	3	Ppif
Tgm22	0.00255272	0.544628	1	0.352	1	3	Tgm2
Acta23	0.00257173	1.13828	1	0.546	1	3	Acta2
Glrx5	0.00261333	0.581409	1	0.673	1	3	Glrx5
Cox4i12	0.00263336	0.630141	1	0.988	1	3	Cox4i1
Cox7b3	0.00264194	0.860247	1	0.942	1	3	Cox7b
Actc13	0.00276513	1.40253	1	0.753	1	3	Actc1
Grsf1	0.00277125	0.551815	1	0.388	1	3	Grsf1
Cox7a23	0.0028213	0.856843	1	0.957	1	3	Cox7a2
Tnni13	0.00282559	1.22765	1	0.775	1	3	Tnni1
Pkp22	0.00285441	0.522335	0.8	0.23	1	3	Pkp2
Gpi13	0.00293642	0.752738	1	0.807	1	3	Gpi1
Ndufb93	0.0029923	0.805541	1	0.917	1	3	Ndufb9
Myl33	0.00302115	1.38535	1	0.664	1	3	Myl3
Hspd12	0.00302193	0.936381	1	0.814	1	3	Hspd1
Uqcr113	0.00318174	0.879509	1	0.914	1	3	Uqcr11
Dohh	0.00335113	0.539198	1	0.451	1	3	Dohh
Ndufa91	0.00337554	0.78144	1	0.614	1	3	Ndufa9
Cox8b	0.00345455	0.48309	0.6	0.138	1	3	Cox8b
Ndufv23	0.00346354	0.751733	1	0.838	1	3	Ndufv2
Ndufc13	0.00354947	0.789543	1	0.856	1	3	Ndufc1
Mb3	0.00356441	0.404337	0.8	0.251	1	3	Mb
Mtus23	0.00358133	0.707155	0.8	0.268	1	3	Mtus2
Mtss1	0.00360133	0.509623	0.8	0.219	1	3	Mtss1
Akr1b10	0.00360795	0.2798	0.8	0.205	1	3	Akr1b10
Rbm381	0.00374335	0.448118	0.8	0.216	1	3	Rbm38
Nme6	0.00380544	0.604349	0.8	0.275	1	3	Nme6
Mrps21	0.00381226	0.637296	1	0.793	1	3	Mrps21
Slc25a43	0.00387341	0.820763	1	0.979	1	3	Slc25a4
Cryab3	0.00387884	0.932201	1	0.542	1	3	Cryab
Prpf3	0.00393776	0.3486	0.6	0.147	1	3	Prpf3
Atp5l3	0.00397172	0.677942	1	0.977	1	3	Atp5l
Mrps361	0.00406408	0.632104	1	0.662	1	3	Mrps36
Ndufs73	0.00413635	0.922383	1	0.795	1	3	Ndufs7
Rftn1	0.00415818	0.429045	0.6	0.142	1	3	Rftn1
Smpd2	0.00424304	0.580368	0.8	0.253	1	3	Smpd2
Rragd	0.00425673	0.410658	0.6	0.15	1	3	Rragd
Myl43	0.00427055	0.950299	1	0.672	1	3	Myl4
Alkbh6	0.00427943	0.557788	0.8	0.25	1	3	Alkbh6
Cox5a3	0.0042861	0.886093	1	0.944	1	3	Cox5a
Ears2	0.0043088	0.624112	0.6	0.17	1	3	Ears2
Gja13	0.00439684	0.668616	0.8	0.285	1	3	Gja1
Pomt1	0.00444274	0.555488	0.4	0.074	1	3	Pomt1
Gyg3	0.0044624	0.8781	1	0.73	1	3	Gyg
Slc16a31	0.0044809	0.885963	1	0.392	1	3	Slc16a3
Mrpl54	0.00448303	0.592659	1	0.795	1	3	Mrpl54
Uqcrb3	0.00449186	0.787643	1	0.966	1	3	Uqcrb
Nppb	0.00455686	0.634247	0.4	0.075	1	3	Nppb
Slc25a52	0.00477627	0.755167	1	0.93	1	3	Slc25a5
Uqcr103	0.00483858	0.860189	1	0.913	1	3	Uqcr10
Clasp1	0.00486251	0.547926	0.8	0.293	1	3	Clasp1
Ndufb112	0.00486377	0.616029	1	0.898	1	3	Ndufb11
Vdac23	0.00487015	0.661021	1	0.876	1	3	Vdac2
Ryr2	0.00492126	0.399915	0.6	0.144	1	3	Ryr2
Tpm13	0.00494129	1.04672	1	0.922	1	3	Tpm1
N6amt1	0.00519349	0.508531	0.8	0.327	1	3	N6amt1
Bola32	0.00523825	0.698469	1	0.59	1	3	Bola3
Bex42	0.00538752	0.715463	1	0.538	1	3	Bex4
Atp5g13	0.00562685	0.800222	1	0.946	1	3	Atp5g1
Cox6b13	0.0056674	0.578479	1	0.98	1	3	Cox6b1
Cox5b3	0.00567908	0.722554	1	0.923	1	3	Cox5b
Idh3b2	0.00576374	0.878494	1	0.643	1	3	Idh3b
Plekha2	0.00596062	0.318752	0.6	0.147	1	3	Plekha2
Prkaa2	0.00597594	0.283277	0.6	0.146	1	3	Prkaa2
Lbh2	0.00608243	0.735412	1	0.525	1	3	Lbh
Dlst	0.0060969	0.817978	1	0.411	1	3	Dlst
Ndufa82	0.00610472	0.597662	1	0.83	1	3	Ndufa8
Skida1	0.00611204	0.538361	0.4	0.077	1	3	Skida1
Sco2	0.00612428	0.340684	0.6	0.149	1	3	Sco2
Tmem41a	0.00613543	0.6187	0.6	0.172	1	3	Tmem41a
Ndufc21	0.00619187	0.54538	1	0.925	1	3	Ndufc2
Lmod3	0.00620282	0.553211	0.4	0.08	1	3	Lmod3
Ldb31	0.00620588	0.268269	0.8	0.214	1	3	Ldb3
Hn13	0.00620992	0.638864	1	0.835	1	3	Hn1
Tnnt23	0.00635564	1.07049	1	0.733	1	3	Tnnt2
Ndufa53	0.00639101	0.805323	1	0.822	1	3	Ndufa5
Ndufa123	0.00649101	0.735639	1	0.855	1	3	Ndufa12
Atp5o3	0.006524	0.703684	1	0.957	1	3	Atp5o
Ube2s	0.00655985	0.583371	1	0.888	1	3	Ube2s
Cisd11	0.00658069	0.707602	1	0.544	1	3	Cisd1
Eif3m	0.00662202	0.495764	1	0.863	1	3	Eif3m
Mdh13	0.00674222	0.8511	1	0.863	1	3	Mdh1
Otud4	0.00688495	0.314571	0.6	0.162	1	3	Otud4
Irx4	0.00694153	0.35205	0.4	0.08	1	3	Irx4
Gm3550	0.00705559	0.542683	0.4	0.08	1	3	Gm3550
Fancl	0.007195	0.527857	0.6	0.156	1	3	Fancl
Srl	0.00721533	0.671403	0.6	0.177	1	3	Srl
Mkrn11	0.0072436	1.33543	0.8	0.359	1	3	Mkrn1
Apoo	0.00728747	0.511874	0.8	0.263	1	3	Apoo
Cluh	0.00736614	0.562472	0.6	0.177	1	3	Cluh
Copg2	0.00738032	0.579812	0.6	0.179	1	3	Copg2
Tubb2b1	0.00741468	0.777979	1	0.539	1	3	Tubb2b
Slc2a13	0.00743309	1.04702	0.8	0.313	1	3	Slc2a1
Emc1	0.0075106	0.514034	0.6	0.155	1	3	Emc1
Mt13	0.00762207	1.09373	0.8	0.321	1	3	Mt1
Nudt19	0.00770317	0.705122	0.8	0.389	1	3	Nudt19
C1qbp	0.00778601	0.940269	1	0.746	1	3	C1qbp
2010107E04Rik3	0.00791257	0.787412	1	0.937	1	3	2010107E04Rik
Hspb23	0.00792404	0.53507	0.8	0.274	1	3	Hspb2
Oxct11	0.00794594	0.580554	1	0.631	1	3	Oxct1
Mrpl37	0.00796226	0.586714	0.8	0.291	1	3	Mrpl37
Polr3g	0.0080205	0.265691	0.4	0.079	1	3	Polr3g
Zfp131	0.00803904	0.303903	0.8	0.233	1	3	Zfp131
Slc39a13	0.00806398	0.321356	0.6	0.155	1	3	Slc39a13
Ldha1	0.00811026	0.650881	1	0.956	1	3	Ldha
Smim12	0.00816814	0.5909	0.8	0.389	1	3	Smim12
Nop10	0.00830945	0.489035	1	0.877	1	3	Nop10
Atp5a13	0.00844426	0.701859	1	0.958	1	3	Atp5a1
Spns1	0.00849626	0.513566	0.8	0.281	1	3	Spns1
Lyrm9	0.00849786	0.263601	0.6	0.151	1	3	Lyrm9
Arih2	0.00863017	0.536812	0.6	0.166	1	3	Arih2
Cep19	0.0086912	0.287075	0.6	0.158	1	3	Cep19
Pygm	0.008829	0.46199	0.6	0.164	1	3	Pygm
Sdhd3	0.00887059	0.682789	1	0.715	1	3	Sdhd
Ndufb72	0.00902467	0.689841	1	0.87	1	3	Ndufb7
Ndufb23	0.00915822	0.949186	1	0.756	1	3	Ndufb2
Bzw2	0.00922404	0.710284	1	0.61	1	3	Bzw2
Birc5	0.00938518	0.684181	1	0.406	1	3	Birc5
Ckm	0.00966602	1.2918	0.6	0.19	1	3	Ckm
Mdh23	0.00978604	0.775148	1	0.906	1	3	Mdh2
Mybpc33	0.00987564	0.656275	0.8	0.286	1	3	Mybpc3
Nuak1	0.00988823	0.342034	0.6	0.16	1	3	Nuak1
Myo18b	0.00990885	0.594105	0.4	0.091	1	3	Myo18b
AU040320	0.00993847	0.261098	0.4	0.084	1	3	AU040320
Srrd	0.00998738	0.536771	0.6	0.169	1	3	Srrd
Upk3b	0	2.74862	0.99	0.034	0	4	Upk3b
S100a6	0	1.94416	0.866	0.173	0	4	S100a6
Apela	0	1.89185	0.894	0.027	0	4	Apela
Smim11	0	1.74222	0.972	0.19	0	4	Smim1
Itm2a2	0	1.72623	0.996	0.646	0	4	Itm2a
Krt7	0	1.51863	0.807	0.012	0	4	Krt7
Mgst11	0	1.51602	0.946	0.32	0	4	Mgst1
Rspo1	0	1.4847	0.806	0.017	0	4	Rspo1
Krt19	0	1.43854	0.828	0.093	0	4	Krt19
Dlk12	0	1.42413	0.906	0.244	0	4	Dlk1
Capn62	0	1.38125	0.928	0.324	0	4	Capn6
Upk1b	0	1.36874	0.83	0.01	0	4	Upk1b
Wt11	0	1.35137	0.934	0.133	0	4	Wt1
Krt18	0	1.30468	0.846	0.091	0	4	Krt18
Ezr3	0	1.24791	0.91	0.24	0	4	Ezr
Kcne1l3	0	1.23966	0.773	0.181	0	4	Kcne1l
Tbx182	0	1.22486	0.927	0.251	0	4	Tbx18
Tm4sf5	0	1.20877	0.676	0.006	0	4	Tm4sf5
Aldh1a2	0	1.17978	0.799	0.06	0	4	Aldh1a2
Ly6e2	0	1.1566	0.918	0.293	0	4	Ly6e
Lrrn4	0	1.11489	0.77	0.011	0	4	Lrrn4
Aplp11	0	1.09722	0.86	0.168	0	4	Aplp1
Myrf	0	0.98177	0.794	0.07	0	4	Myrf
Sulf11	0	0.968922	0.725	0.142	0	4	Sulf1
Hpgd	0	0.94304	0.715	0.067	0	4	Hpgd
Gpm6a	0	0.911117	0.616	0.031	0	4	Gpm6a
Msln	0	0.908753	0.322	0.005	0	4	Msln
Cd82	0	0.865037	0.712	0.138	0	4	Cd82
Tmem151a	0	0.844971	0.613	0.014	0	4	Tmem151a
Pdpn	0	0.834785	0.661	0.096	0	4	Pdpn
Golm1	0	0.822373	0.679	0.113	0	4	Golm1
Fras1	0	0.821256	0.652	0.082	0	4	Fras1
Adam33	0	0.806274	0.613	0.032	0	4	Adam33
Krt8	0	0.735202	0.51	0.036	0	4	Krt8
Wdr86	0	0.708195	0.621	0.076	0	4	Wdr86
Bnc1	0	0.672494	0.575	0.008	0	4	Bnc1
Rpp25	0	0.658524	0.567	0.077	0	4	Rpp25
Egfl6	0	0.650548	0.448	0.012	0	4	Egfl6
Dpp4	0	0.650406	0.552	0.049	0	4	Dpp4
Npnt	0	0.648131	0.537	0.042	0	4	Npnt
Efemp1	0	0.643094	0.488	0.035	0	4	Efemp1
Sema3d	0	0.642485	0.585	0.066	0	4	Sema3d
Plxna4	0	0.642421	0.603	0.092	0	4	Plxna4
Stk26	0	0.579909	0.516	0.024	0	4	Stk26
Il18	0	0.579906	0.457	0.027	0	4	Il18
Folr1	0	0.513974	0.445	0.017	0	4	Folr1
Ildr2	0	0.511584	0.451	0.01	0	4	Ildr2
Fah	0	0.466387	0.407	0.02	0	4	Fah
Crb2	0	0.454633	0.418	0.012	0	4	Crb2
2010300C02Rik	0	0.319979	0.281	0.008	0	4	2010300C02Rik
Mbp	1.65678e-306	0.360967	0.331	0.017	2.5236e-302	4	Mbp
Gas12	2.90875e-306	1.209	0.937	0.339	4.43061e-302	4	Gas1
1190002N15Rik1	1.10713e-297	0.834669	0.742	0.176	1.68638e-293	4	1190002N15Rik
Dpysl5	1.21707e-296	0.283373	0.264	0.007	1.85384e-292	4	Dpysl5
9930012K11Rik	1.81339e-295	0.554992	0.496	0.059	2.76215e-291	4	9930012K11Rik
S100a101	3.2799e-290	1.21978	1	0.736	4.99594e-286	4	S100a10
S100a113	8.28655e-284	1.00401	1	0.893	1.26221e-279	4	S100a11
Syne2	2.3056e-283	0.92526	0.842	0.272	3.51189e-279	4	Syne2
Tmem1083	1.22173e-282	0.968083	0.912	0.308	1.86094e-278	4	Tmem108
Ctsf	1.64686e-282	0.711469	0.619	0.114	2.5085e-278	4	Ctsf
Bex21	2.43674e-282	1.06395	0.772	0.201	3.71165e-278	4	Bex2
Actn3	9.33543e-282	0.318556	0.26	0.008	1.42197e-277	4	Actn3
Peg32	2.67012e-274	1.10846	0.978	0.557	4.06713e-270	4	Peg3
Ccdc92	1.48778e-271	0.292361	0.281	0.012	2.26618e-267	4	Ccdc92
Plscr2	3.6433e-269	0.457131	0.373	0.032	5.54948e-265	4	Plscr2
Nnat3	1.06012e-268	1.21199	0.928	0.4	1.61477e-264	4	Nnat
Colec12	2.13001e-268	0.83436	0.715	0.175	3.24443e-264	4	Colec12
Stom	4.76383e-264	0.681018	0.621	0.122	7.25627e-260	4	Stom
Pltp	7.71194e-259	0.36195	0.346	0.027	1.17468e-254	4	Pltp
Mylk	3.57882e-258	0.532026	0.482	0.065	5.45126e-254	4	Mylk
Fmod1	9.892e-254	0.590414	0.613	0.109	1.50675e-249	4	Fmod
Wnt5b	6.71938e-252	0.589324	0.575	0.103	1.0235e-247	4	Wnt5b
Loxl12	2.29083e-248	0.936139	0.919	0.368	3.48939e-244	4	Loxl1
Gucy1a33	5.64848e-248	0.835396	0.833	0.25	8.60376e-244	4	Gucy1a3
Rhpn2	8.9047e-247	0.305591	0.275	0.014	1.35636e-242	4	Rhpn2
Lsr	2.52015e-246	0.45619	0.461	0.059	3.8387e-242	4	Lsr
Fam213a1	8.07179e-245	0.910867	0.755	0.228	1.22949e-240	4	Fam213a
Spon23	5.90736e-243	1.06105	0.799	0.222	8.99809e-239	4	Spon2
Aprt1	2.76038e-238	0.925887	0.988	0.762	4.20461e-234	4	Aprt
Nbl1	5.45503e-232	0.669248	0.467	0.072	8.30911e-228	4	Nbl1
Cpz	1.43781e-230	0.412368	0.379	0.041	2.19008e-226	4	Cpz
Ntf5	1.52203e-229	0.379778	0.364	0.038	2.31836e-225	4	Ntf5
Bicc12	1.52198e-226	0.829952	0.849	0.299	2.31827e-222	4	Bicc1
Aebp12	3.00839e-226	0.939229	0.728	0.225	4.58238e-222	4	Aebp1
Pard6b	1.83043e-225	0.311104	0.331	0.03	2.78812e-221	4	Pard6b
Pcsk5	1.83989e-225	0.61152	0.619	0.139	2.80252e-221	4	Pcsk5
Cryl1	9.98584e-224	0.541087	0.496	0.085	1.52104e-219	4	Cryl1
Bcam2	1.34953e-220	0.809449	0.837	0.3	2.05561e-216	4	Bcam
Dcn3	4.07246e-216	0.861943	0.978	0.372	6.20318e-212	4	Dcn
Sdc4	3.22615e-215	0.690067	0.679	0.188	4.91407e-211	4	Sdc4
Podxl	4.21495e-215	0.481078	0.497	0.085	6.42021e-211	4	Podxl
Fam132a	2.68554e-214	0.831833	0.678	0.2	4.09061e-210	4	Fam132a
Calb2	6.84209e-214	0.449384	0.336	0.033	1.04219e-209	4	Calb2
Rps3	2.77381e-212	0.502326	1	0.988	4.22507e-208	4	Rps3
Serping12	1.10928e-206	0.70741	0.715	0.204	1.68966e-202	4	Serping1
Prkcz	5.42658e-203	0.330699	0.345	0.039	8.26576e-199	4	Prkcz
Sparc2	5.13908e-201	0.924408	1	0.894	7.82785e-197	4	Sparc
Maf	5.1627e-199	0.510887	0.46	0.076	7.86382e-195	4	Maf
Fgf9	8.49132e-195	0.3829	0.331	0.038	1.2934e-190	4	Fgf9
Tmem98	3.53762e-194	0.656171	0.69	0.223	5.38851e-190	4	Tmem98
Flrt2	7.15765e-194	0.69915	0.755	0.262	1.09025e-189	4	Flrt2
Pxmp2	1.84212e-191	0.480342	0.479	0.094	2.80592e-187	4	Pxmp2
Ddit4l	2.0231e-188	0.393308	0.325	0.038	3.08159e-184	4	Ddit4l
Meg33	4.60725e-186	1.1011	0.972	0.649	7.01776e-182	4	Meg3
Cdkn1c3	1.04614e-182	0.628251	0.999	0.75	1.59348e-178	4	Cdkn1c
Tmem255a	9.98148e-182	0.404564	0.351	0.045	1.52038e-177	4	Tmem255a
Cdh3	5.6367e-181	0.524594	0.576	0.143	8.58582e-177	4	Cdh3
B3gnt9	9.48689e-179	0.519548	0.575	0.141	1.44504e-174	4	B3gnt9
Pmp221	1.35933e-177	0.788361	0.89	0.435	2.07052e-173	4	Pmp22
Npm11	4.30465e-176	0.543943	1	0.974	6.55684e-172	4	Npm1
Slit3	1.94071e-170	0.418503	0.428	0.079	2.95609e-166	4	Slit3
Arhgap293	8.39526e-167	0.581924	0.633	0.196	1.27877e-162	4	Arhgap29
Prkcb	4.81258e-165	0.334325	0.322	0.044	7.33052e-161	4	Prkcb
Zfp579	1.36528e-164	0.521534	0.579	0.162	2.07959e-160	4	Zfp579
Ppfibp2	3.72199e-163	0.46776	0.451	0.095	5.66934e-159	4	Ppfibp2
Arl4d	8.50446e-163	0.346001	0.385	0.064	1.2954e-158	4	Arl4d
Tspan5	8.96908e-162	0.415959	0.46	0.099	1.36617e-157	4	Tspan5
Prss23	9.58143e-162	0.497535	0.457	0.097	1.45944e-157	4	Prss23
Enpep	4.36838e-161	0.318093	0.324	0.045	6.65392e-157	4	Enpep
Celf41	1.62233e-160	0.510673	0.539	0.135	2.47114e-156	4	Celf4
Smoc2	2.37829e-160	0.544669	0.452	0.092	3.62261e-156	4	Smoc2
Aldh1a1	4.83421e-160	0.302792	0.273	0.03	7.36348e-156	4	Aldh1a1
Tcf212	8.78554e-159	0.529938	0.752	0.228	1.33821e-154	4	Tcf21
Tgm23	1.92393e-158	0.628243	0.784	0.309	2.93053e-154	4	Tgm2
Zcchc3	9.96383e-155	0.657471	0.782	0.361	1.51769e-150	4	Zcchc3
Cystm1	3.75152e-154	0.499516	0.575	0.155	5.71432e-150	4	Cystm1
Col1a22	1.98613e-153	0.878895	0.979	0.501	3.02527e-149	4	Col1a2
Csdc2	2.29814e-153	0.313396	0.3	0.041	3.50053e-149	4	Csdc2
Pvrl22	2.80786e-152	0.660064	0.821	0.392	4.27694e-148	4	Pvrl2
Fbln23	3.40216e-152	0.700115	0.922	0.45	5.18217e-148	4	Fbln2
Creb3l11	7.04265e-151	0.562513	0.567	0.165	1.07274e-146	4	Creb3l1
Plp2	4.79144e-150	0.681813	0.875	0.532	7.29833e-146	4	Plp2
Nrk1	5.90467e-148	0.678871	0.852	0.387	8.99399e-144	4	Nrk
Cadm1	7.78033e-148	0.442991	0.43	0.091	1.1851e-143	4	Cadm1
Eef1a1	4.03205e-144	0.338918	1	0.996	6.14162e-140	4	Eef1a1
Slc16a1	4.92543e-144	0.488452	0.567	0.171	7.50241e-140	4	Slc16a1
Rpl23	1.53957e-142	0.322236	1	0.996	2.34508e-138	4	Rpl23
Rps4x1	2.91723e-142	0.329962	1	0.989	4.44353e-138	4	Rps4x
Ano6	2.98366e-141	0.503243	0.597	0.196	4.54471e-137	4	Ano6
Alad	3.73664e-141	0.654573	0.752	0.36	5.69165e-137	4	Alad
Nid21	1.35405e-140	0.52297	0.59	0.192	2.06249e-136	4	Nid2
Lama5	1.86591e-140	0.302169	0.328	0.055	2.84216e-136	4	Lama5
Rarres22	2.7888e-139	0.866336	0.742	0.298	4.2479e-135	4	Rarres2
Anxa1	8.76702e-139	0.478916	0.469	0.115	1.33539e-134	4	Anxa1
Cdh111	4.47217e-138	0.577792	0.788	0.337	6.81201e-134	4	Cdh11
1500015O10Rik	6.38644e-138	0.445897	0.375	0.073	9.72782e-134	4	1500015O10Rik
Slc48a12	3.51132e-137	0.45906	0.643	0.233	5.34844e-133	4	Slc48a1
Rnf128	3.03902e-136	0.379715	0.415	0.095	4.62904e-132	4	Rnf128
Spon12	1.09566e-135	0.647188	0.655	0.24	1.66891e-131	4	Spon1
Ano1	9.60916e-135	0.257005	0.267	0.036	1.46367e-130	4	Ano1
Eef1b2	4.37434e-132	0.482103	1	0.965	6.663e-128	4	Eef1b2
Parm1	9.29179e-132	0.424083	0.513	0.146	1.41532e-127	4	Parm1
Cald11	3.46891e-128	0.608318	0.979	0.712	5.28384e-124	4	Cald1
Tmem246	4.14398e-127	0.469735	0.642	0.242	6.31211e-123	4	Tmem246
Fn12	9.04468e-124	0.607263	0.97	0.658	1.37769e-119	4	Fn1
Zfp385a	4.39851e-119	0.423511	0.46	0.13	6.69981e-115	4	Zfp385a
Bex43	5.56824e-118	0.52637	0.921	0.5	8.48154e-114	4	Bex4
Pigyl	5.49164e-115	0.51383	0.749	0.387	8.36487e-111	4	Pigyl
Ddr11	6.21749e-114	0.473616	0.679	0.294	9.47048e-110	4	Ddr1
Rps191	1.6227e-113	0.314683	1	0.99	2.4717e-109	4	Rps19
Tpt1	1.71411e-113	0.259802	1	0.996	2.61093e-109	4	Tpt1
Dtx2	2.28829e-112	0.41279	0.481	0.152	3.48553e-108	4	Dtx2
Igfbp3	2.43295e-112	0.410279	0.339	0.071	3.70587e-108	4	Igfbp3
Dhrs4	2.89926e-112	0.535767	0.707	0.352	4.41616e-108	4	Dhrs4
Prnp1	4.45741e-112	0.569255	0.715	0.337	6.78953e-108	4	Prnp
Naca	1.34089e-111	0.344127	1	0.981	2.04244e-107	4	Naca
Prr5	1.09661e-110	0.416706	0.564	0.201	1.67036e-106	4	Prr5
Rpl10a	2.40126e-110	0.337075	1	0.987	3.6576e-106	4	Rpl10a
Cxadr	7.16616e-110	0.362456	0.452	0.129	1.09155e-105	4	Cxadr
Lcp1	2.41927e-108	0.325234	0.406	0.1	3.68502e-104	4	Lcp1
Rab9	6.23522e-108	0.533558	0.751	0.407	9.49749e-104	4	Rab9
Fis1	1.50042e-107	0.422363	0.978	0.865	2.28543e-103	4	Fis1
Rps71	9.16479e-107	0.335176	1	0.981	1.39598e-102	4	Rps7
Gpc32	1.733e-106	0.620599	0.907	0.545	2.63971e-102	4	Gpc3
Rnf213	2.78511e-105	0.275146	0.307	0.064	4.24229e-101	4	Rnf213
Arl4c	3.07518e-103	0.395717	0.482	0.152	4.68411e-99	4	Arl4c
Pdlim22	1.34728e-102	0.463756	0.581	0.218	2.05217e-98	4	Pdlim2
Camk11	2.29234e-101	0.522661	0.851	0.555	3.49169e-97	4	Camk1
H3f3a	3.68413e-101	0.277135	1	0.989	5.61166e-97	4	H3f3a
Csf1	1.50609e-99	0.259898	0.294	0.061	2.29408e-95	4	Csf1
Ptgs11	2.89699e-98	0.292186	0.455	0.132	4.4127e-94	4	Ptgs1
Plagl13	2.25005e-97	0.531927	0.843	0.492	3.42727e-93	4	Plagl1
Ptprf	3.59778e-97	0.425324	0.594	0.244	5.48014e-93	4	Ptprf
Rpl22l11	5.79927e-97	0.370218	1	0.964	8.83344e-93	4	Rpl22l1
Hmgn11	1.03106e-96	0.459197	1	0.944	1.57051e-92	4	Hmgn1
Mdk2	2.05104e-96	0.543701	0.997	0.831	3.12414e-92	4	Mdk
Hacd4	4.80908e-96	0.323253	0.446	0.138	7.32519e-92	4	Hacd4
Rpl12	8.87948e-96	0.364686	1	0.979	1.35252e-91	4	Rpl12
Ptn3	2.58497e-95	0.414955	1	0.659	3.93743e-91	4	Ptn
Sox6	2.90057e-95	0.318356	0.4	0.113	4.41815e-91	4	Sox6
Cnpy21	3.62782e-95	0.447855	0.958	0.821	5.5259e-91	4	Cnpy2
Rasl11a	1.12492e-94	0.359167	0.439	0.132	1.71348e-90	4	Rasl11a
Slc9a3r22	8.59822e-93	0.357781	0.71	0.31	1.30968e-88	4	Slc9a3r2
Celf23	1.27788e-92	0.464893	0.785	0.427	1.94646e-88	4	Celf2
Ccnd31	6.65781e-92	0.46623	0.964	0.807	1.01412e-87	4	Ccnd3
Anxa31	2.35768e-89	0.447476	0.666	0.305	3.59122e-85	4	Anxa3
Gpx83	3.46372e-89	0.481399	0.909	0.638	5.27593e-85	4	Gpx8
Isyna1	3.7351e-89	0.502436	0.763	0.447	5.6893e-85	4	Isyna1
Rps161	4.31596e-89	0.26347	1	0.989	6.57407e-85	4	Rps16
Pdgfa3	2.42301e-88	0.372423	0.555	0.214	3.69073e-84	4	Pdgfa
Cd2ap1	3.38602e-88	0.433709	0.61	0.275	5.15759e-84	4	Cd2ap
Usp53	7.21767e-88	0.283058	0.361	0.1	1.09939e-83	4	Usp53
Basp12	2.5897e-87	0.424855	0.675	0.309	3.94463e-83	4	Basp1
Rps10	2.89766e-87	0.276877	1	0.989	4.41371e-83	4	Rps10
Lpar1	7.35951e-87	0.340942	0.415	0.128	1.121e-82	4	Lpar1
Ogn1	2.11524e-86	0.32279	0.419	0.128	3.22194e-82	4	Ogn
Zfp36l1	1.0316e-84	0.48598	0.913	0.667	1.57133e-80	4	Zfp36l1
Tfpi3	1.71193e-84	0.498683	0.727	0.388	2.60761e-80	4	Tfpi
Rps20	3.43532e-84	0.286669	1	0.991	5.23268e-80	4	Rps20
Pgrmc1	4.14836e-84	0.473639	0.904	0.669	6.31879e-80	4	Pgrmc1
Natd1	7.61708e-84	0.306501	0.378	0.114	1.16023e-79	4	Natd1
Dag11	1.20076e-82	0.410088	0.696	0.367	1.82899e-78	4	Dag1
Ghr	1.21907e-82	0.437332	0.679	0.351	1.85689e-78	4	Ghr
Rpsa	1.30861e-82	0.285381	1	0.991	1.99327e-78	4	Rpsa
Igfbp52	1.77425e-82	0.40014	0.716	0.342	2.70254e-78	4	Igfbp5
Cpxm1	3.34976e-82	0.438035	0.478	0.181	5.10235e-78	4	Cpxm1
Acot12	4.07974e-82	0.459387	0.691	0.352	6.21426e-78	4	Acot1
Jam31	1.96715e-81	0.415891	0.669	0.33	2.99636e-77	4	Jam3
Col1a12	1.37119e-80	0.704139	0.882	0.482	2.0886e-76	4	Col1a1
Rab341	5.57772e-80	0.427506	0.752	0.428	8.49598e-76	4	Rab34
Ppfibp1	6.55197e-80	0.404593	0.585	0.268	9.97996e-76	4	Ppfibp1
Rpl7	5.61832e-79	0.252226	1	0.988	8.55783e-75	4	Rpl7
Neo1	7.5051e-79	0.298166	0.446	0.158	1.14318e-74	4	Neo1
Siva1	4.17639e-78	0.471224	0.909	0.702	6.36148e-74	4	Siva1
Rpl28	3.05819e-77	0.251443	1	0.984	4.65824e-73	4	Rpl28
Rnase4	4.26092e-77	0.300332	0.479	0.179	6.49024e-73	4	Rnase4
Tfdp2	8.9627e-77	0.374284	0.536	0.228	1.3652e-72	4	Tfdp2
Arxes2	1.02306e-76	0.375928	0.515	0.217	1.55832e-72	4	Arxes2
Tspan42	1.05578e-76	0.42284	0.696	0.362	1.60816e-72	4	Tspan4
Slc44a1	3.58876e-76	0.319321	0.431	0.157	5.4664e-72	4	Slc44a1
Rps5	3.80438e-76	0.253763	1	0.993	5.79483e-72	4	Rps5
Wwc2	4.69059e-75	0.363801	0.539	0.239	7.14471e-71	4	Wwc2
Spats2l	5.914e-74	0.433259	0.655	0.341	9.0082e-70	4	Spats2l
Cstb1	1.78303e-73	0.361516	0.912	0.679	2.71592e-69	4	Cstb
Cdon	1.59135e-72	0.284376	0.355	0.112	2.42394e-68	4	Cdon
Olfml2b	3.48343e-72	0.334612	0.431	0.157	5.30596e-68	4	Olfml2b
Ptma2	3.70064e-72	0.340013	1	0.981	5.63682e-68	4	Ptma
Akap122	1.09002e-71	0.388026	0.61	0.284	1.66033e-67	4	Akap12
Efna52	1.89128e-71	0.36718	0.576	0.265	2.88079e-67	4	Efna5
Rpl5	2.03872e-71	0.271587	1	0.976	3.10537e-67	4	Rpl5
Slc39a8	2.63907e-71	0.261104	0.269	0.069	4.01983e-67	4	Slc39a8
Mif4gd	6.01388e-71	0.346984	0.448	0.18	9.16034e-67	4	Mif4gd
Ndn	9.04613e-71	0.482241	0.837	0.579	1.37791e-66	4	Ndn
Vamp83	9.63087e-71	0.429243	0.872	0.679	1.46697e-66	4	Vamp8
Rbm28	1.02961e-70	0.443904	0.591	0.31	1.5683e-66	4	Rbm28
Frmd4b	1.05015e-70	0.30775	0.481	0.19	1.59959e-66	4	Frmd4b
B4galt41	8.87706e-70	0.304095	0.445	0.171	1.35215e-65	4	B4galt4
Cox6b2	1.44009e-69	0.353615	0.542	0.25	2.19354e-65	4	Cox6b2
Htra2	6.9657e-69	0.399723	0.555	0.273	1.06102e-64	4	Htra2
Nkain41	1.02038e-67	0.496291	0.724	0.39	1.55424e-63	4	Nkain4
Zbtb8a	1.07457e-67	0.252471	0.321	0.099	1.63678e-63	4	Zbtb8a
Tsc22d11	1.12178e-67	0.472523	0.958	0.805	1.70869e-63	4	Tsc22d1
Tmem9	2.30223e-67	0.391975	0.804	0.534	3.50675e-63	4	Tmem9
Ptprd	3.05651e-66	0.328585	0.493	0.213	4.65568e-62	4	Ptprd
Vasn	5.11882e-66	0.282404	0.437	0.165	7.79699e-62	4	Vasn
Plxnb21	5.33229e-66	0.342631	0.603	0.307	8.12215e-62	4	Plxnb2
Sptssa	3.12806e-65	0.388999	0.896	0.699	4.76466e-61	4	Sptssa
Lgals7	4.68651e-65	0.357036	0.33	0.102	7.13849e-61	4	Lgals7
Dctn6	6.27224e-65	0.384605	0.673	0.399	9.55387e-61	4	Dctn6
Mmp233	1.50523e-64	0.366764	0.751	0.398	2.29276e-60	4	Mmp23
Tns3	1.8823e-64	0.324669	0.512	0.232	2.86711e-60	4	Tns3
Parva	3.28966e-64	0.386894	0.703	0.438	5.01081e-60	4	Parva
Cebpb2	4.65922e-64	0.376323	0.527	0.241	7.09693e-60	4	Cebpb
Bmp4	5.54863e-64	0.275747	0.409	0.149	8.45168e-60	4	Bmp4
Ptgis3	5.56151e-64	0.418415	0.716	0.386	8.47129e-60	4	Ptgis
H191	1.44814e-63	0.335726	1	0.956	2.20581e-59	4	H19
P3h4	1.78024e-63	0.451329	0.748	0.488	2.71166e-59	4	P3h4
Plat1	3.81348e-63	0.363163	0.6	0.286	5.80869e-59	4	Plat
Net1	7.30975e-63	0.324994	0.418	0.166	1.11342e-58	4	Net1
Slc31a2	1.27529e-62	0.309488	0.385	0.145	1.94253e-58	4	Slc31a2
Laptm4a	1.08698e-60	0.34854	0.973	0.884	1.65568e-56	4	Laptm4a
1810037I17Rik	1.2812e-60	0.384006	0.918	0.778	1.95152e-56	4	1810037I17Rik
Gm128401	2.53887e-60	0.352977	0.34	0.114	3.8672e-56	4	Gm12840
Pbx12	8.80241e-60	0.361005	0.81	0.54	1.34078e-55	4	Pbx1
Plscr1	2.66606e-59	0.295989	0.504	0.231	4.06095e-55	4	Plscr1
Man2a1	5.47947e-59	0.26103	0.354	0.128	8.34633e-55	4	Man2a1
Pddc1	5.88234e-59	0.325273	0.604	0.321	8.95998e-55	4	Pddc1
Pls31	5.07108e-58	0.284228	0.633	0.341	7.72427e-54	4	Pls3
Cd1511	9.43796e-58	0.361737	0.767	0.489	1.43759e-53	4	Cd151
Wbp5	1.46916e-57	0.272084	1	0.954	2.23783e-53	4	Wbp5
Cmtm7	3.72718e-57	0.379269	0.713	0.458	5.67725e-53	4	Cmtm7
Tmem150a	5.51136e-57	0.274599	0.388	0.149	8.39491e-53	4	Tmem150a
Cyb5a1	5.6418e-57	0.318362	0.91	0.728	8.59359e-53	4	Cyb5a
Hnrnpa1	2.09497e-56	0.327929	1	0.952	3.19106e-52	4	Hnrnpa1
Smarca1	1.05539e-55	0.2942	0.473	0.217	1.60757e-51	4	Smarca1
Suclg21	1.86234e-54	0.345497	0.64	0.37	2.83672e-50	4	Suclg2
Creb3	2.84372e-54	0.334339	0.582	0.316	4.33156e-50	4	Creb3
Trmt112	1.09494e-53	0.304102	0.912	0.707	1.66781e-49	4	Trmt112
1110065P20Rik	1.09612e-53	0.328194	0.746	0.497	1.66961e-49	4	1110065P20Rik
Rras2	1.78491e-53	0.335826	0.676	0.399	2.71877e-49	4	Rras2
Gypc	1.94488e-53	0.271157	0.452	0.204	2.96244e-49	4	Gypc
Hsp90ab1	1.99783e-53	0.267067	1	0.989	3.0431e-49	4	Hsp90ab1
Ccnd22	2.03301e-53	0.406052	0.939	0.73	3.09667e-49	4	Ccnd2
Nenf1	2.28019e-53	0.320257	0.934	0.796	3.47319e-49	4	Nenf
Tmsb101	3.60294e-53	0.27719	0.999	0.968	5.48799e-49	4	Tmsb10
Runx1t1	5.00874e-53	0.293218	0.534	0.263	7.62931e-49	4	Runx1t1
Zfyve21	5.18513e-53	0.350121	0.631	0.378	7.898e-49	4	Zfyve21
Tmem41a1	6.3198e-53	0.261152	0.373	0.152	9.62632e-49	4	Tmem41a
Gstm21	9.38884e-53	0.265735	0.43	0.186	1.43011e-48	4	Gstm2
Armcx1	1.07045e-52	0.296632	0.564	0.296	1.63051e-48	4	Armcx1
Gnb2l1	1.68824e-52	0.259799	1	0.976	2.57152e-48	4	Gnb2l1
Tmem132a	1.99808e-52	0.310022	0.507	0.255	3.04348e-48	4	Tmem132a
Serpinh11	3.33849e-52	0.349372	0.994	0.897	5.08519e-48	4	Serpinh1
Spint23	1.05387e-51	0.425489	0.609	0.337	1.60526e-47	4	Spint2
Vamp51	1.8288e-51	0.278746	0.693	0.385	2.78563e-47	4	Vamp5
St3gal1	3.03359e-51	0.252695	0.385	0.158	4.62076e-47	4	St3gal1
Bambi2	4.83401e-51	0.336322	0.87	0.628	7.36316e-47	4	Bambi
Mn11	5.51044e-51	0.296124	0.4	0.166	8.39351e-47	4	Mn1
Lats2	8.50474e-51	0.279832	0.397	0.174	1.29544e-46	4	Lats2
Gabarapl1	1.99186e-50	0.344295	0.564	0.313	3.034e-46	4	Gabarapl1
Rbms11	3.76856e-50	0.351126	0.854	0.657	5.74027e-46	4	Rbms1
Arid4b	1.53605e-49	0.338396	0.715	0.471	2.33971e-45	4	Arid4b
Acaa22	2.11834e-49	0.538092	0.782	0.572	3.22665e-45	4	Acaa2
Bsg	2.26737e-49	0.31443	0.982	0.926	3.45365e-45	4	Bsg
Pla2g12a1	3.20911e-49	0.379809	0.627	0.384	4.88811e-45	4	Pla2g12a
Ngfrap11	4.8347e-49	0.292683	0.994	0.915	7.36421e-45	4	Ngfrap1
Cdc42ep2	2.0079e-48	0.282088	0.449	0.209	3.05843e-44	4	Cdc42ep2
Svbp	3.9271e-48	0.30832	0.873	0.709	5.98176e-44	4	Svbp
Prkcdbp2	4.11728e-48	0.380987	0.797	0.554	6.27144e-44	4	Prkcdbp
Nme4	1.60054e-47	0.341969	0.699	0.464	2.43794e-43	4	Nme4
Rbbp7	2.0954e-47	0.355972	0.887	0.737	3.19171e-43	4	Rbbp7
Rcn33	1.21877e-46	0.3321	0.961	0.709	1.85644e-42	4	Rcn3
Pkdcc	2.77637e-46	0.251531	0.419	0.191	4.22896e-42	4	Pkdcc
Zfp664	2.92066e-45	0.278927	0.537	0.295	4.44875e-41	4	Zfp664
Polr2m	3.73797e-45	0.300783	0.94	0.842	5.69368e-41	4	Polr2m
Psip1	3.97653e-45	0.349206	0.799	0.589	6.05705e-41	4	Psip1
Gga2	1.10207e-44	0.306306	0.633	0.393	1.67867e-40	4	Gga2
Atxn7l3b	2.01216e-44	0.300427	0.948	0.825	3.06492e-40	4	Atxn7l3b
Mat2b	4.03551e-44	0.29247	0.761	0.535	6.14688e-40	4	Mat2b
Tead1	4.41863e-44	0.285906	0.593	0.348	6.73045e-40	4	Tead1
Carhsp1	1.01154e-43	0.321422	0.74	0.508	1.54078e-39	4	Carhsp1
Tmed3	2.69095e-43	0.330071	0.809	0.593	4.09886e-39	4	Tmed3
Efnb12	6.36518e-43	0.270017	0.501	0.262	9.69545e-39	4	Efnb1
Bbx	8.41566e-43	0.303963	0.561	0.33	1.28187e-38	4	Bbx
1600012H06Rik	1.05332e-42	0.302347	0.493	0.269	1.60441e-38	4	1600012H06Rik
Axl1	2.47276e-42	0.260799	0.542	0.289	3.7665e-38	4	Axl
Serf12	1.18579e-41	0.293114	0.864	0.675	1.80619e-37	4	Serf1
Aif1l	1.0872e-40	0.259021	0.385	0.179	1.65602e-36	4	Aif1l
Ssbp21	1.39898e-40	0.300538	0.713	0.468	2.13092e-36	4	Ssbp2
Eva1b1	3.19302e-39	0.284041	0.882	0.591	4.8636e-35	4	Eva1b
P4hb2	3.44411e-39	0.30848	0.916	0.762	5.24607e-35	4	P4hb
Hmgn2	1.32857e-38	0.341519	0.943	0.812	2.02368e-34	4	Hmgn2
Mxd41	3.2792e-37	0.301551	0.693	0.456	4.99488e-33	4	Mxd4
Slc9a3r11	7.91313e-37	0.340715	0.367	0.176	1.20533e-32	4	Slc9a3r1
Kcnq1ot12	1.52543e-36	0.287005	0.796	0.56	2.32353e-32	4	Kcnq1ot1
Syngr2	4.23978e-36	0.296283	0.534	0.33	6.45803e-32	4	Syngr2
Cox19	1.39561e-35	0.282033	0.685	0.488	2.12579e-31	4	Cox19
Pcolce3	4.17413e-35	0.334875	0.752	0.498	6.35803e-31	4	Pcolce
Ado	9.28242e-34	0.263062	0.499	0.298	1.4139e-29	4	Ado
Tgfb22	1.44063e-33	0.265513	0.704	0.466	2.19437e-29	4	Tgfb2
Prrc2c	1.74839e-32	0.26106	0.816	0.63	2.66314e-28	4	Prrc2c
Twsg1	5.80389e-32	0.263132	0.448	0.258	8.84049e-28	4	Twsg1
Cdv3	7.93031e-32	0.335975	0.84	0.69	1.20795e-27	4	Cdv3
Abhd17c	2.60408e-31	0.261582	0.518	0.327	3.96653e-27	4	Abhd17c
Myl12b	5.2838e-31	0.257297	0.788	0.58	8.04828e-27	4	Myl12b
Pyurf	2.42878e-30	0.253176	0.631	0.42	3.69952e-26	4	Pyurf
Nrep1	2.18841e-29	0.263675	0.809	0.623	3.33339e-25	4	Nrep
Lrpap1	9.71305e-29	0.334817	0.688	0.524	1.47949e-24	4	Lrpap1
Hmga21	3.33017e-27	0.298565	0.509	0.317	5.07252e-23	4	Hmga2
mt-Nd11	5.75954e-26	0.334939	0.822	0.604	8.77293e-22	4	mt-Nd1
Eif4a2	1.58033e-24	0.253312	0.937	0.846	2.40715e-20	4	Eif4a2
Laptm4b	5.11184e-22	0.272901	0.63	0.473	7.78635e-18	4	Laptm4b
mt-Co13	3.35379e-21	0.282665	0.818	0.598	5.10849e-17	4	mt-Co1
Fbln52	0	2.70615	0.943	0.198	0	5	Fbln5
Cxcl124	0	2.46397	0.911	0.198	0	5	Cxcl12
Rgs5	0	1.69662	0.739	0.067	0	5	Rgs5
Osr1	0	1.13116	0.638	0.061	0	5	Osr1
Prdm6	0	0.771818	0.567	0.035	0	5	Prdm6
Gm15050	0	0.574019	0.425	0.016	0	5	Gm15050
Lmod1	0	0.558461	0.336	0.011	0	5	Lmod1
Sfrp23	4.32033e-286	2.03453	0.899	0.247	6.58073e-282	5	Sfrp2
Eln3	2.11622e-285	3.48563	0.947	0.38	3.22343e-281	5	Eln
Hotairm1	7.95067e-245	0.480989	0.383	0.031	1.21105e-240	5	Hotairm1
Isl1	4.50486e-239	0.523221	0.33	0.021	6.86181e-235	5	Isl1
Ntrk3	1.56536e-230	0.368954	0.289	0.016	2.38435e-226	5	Ntrk3
Psd	5.79682e-215	0.392668	0.342	0.028	8.82972e-211	5	Psd
Angpt2	4.78283e-204	0.446697	0.275	0.017	7.28521e-200	5	Angpt2
Cd55	8.57124e-204	0.618326	0.433	0.055	1.30557e-199	5	Cd55
Smoc21	5.91078e-203	0.817516	0.549	0.094	9.0033e-199	5	Smoc2
Adamts2	4.84794e-195	0.724717	0.549	0.103	7.38438e-191	5	Adamts2
Iigp1	1.18355e-182	0.890742	0.374	0.044	1.80278e-178	5	Iigp1
Tagln5	6.37287e-179	1.42202	0.895	0.368	9.70715e-175	5	Tagln
Pdgfrl1	5.36809e-164	0.806318	0.557	0.121	8.17667e-160	5	Pdgfrl
Gpc62	3.55982e-157	0.873237	0.67	0.196	5.42232e-153	5	Gpc6
Gxylt2	4.29742e-156	0.760088	0.508	0.108	6.54584e-152	5	Gxylt2
Nupr1	8.31074e-156	0.802613	0.417	0.068	1.26589e-151	5	Nupr1
Csrp24	9.27981e-155	1.03968	0.99	0.799	1.4135e-150	5	Csrp2
Fzd11	3.38368e-154	0.640261	0.7	0.213	5.15402e-150	5	Fzd1
Pdgfc	4.83749e-153	0.376635	0.334	0.042	7.36846e-149	5	Pdgfc
Lox	5.67054e-147	0.856373	0.591	0.161	8.63736e-143	5	Lox
Mgp2	2.90631e-146	1.30877	0.953	0.596	4.42689e-142	5	Mgp
Tpm24	1.4156e-144	1.013	0.905	0.484	2.15624e-140	5	Tpm2
Bdnf	7.50716e-139	0.471924	0.294	0.035	1.14349e-134	5	Bdnf
Fbln24	1.59381e-133	0.978162	0.901	0.464	2.42769e-129	5	Fbln2
Alcam1	7.5614e-121	0.634163	0.626	0.202	1.15175e-116	5	Alcam
Mfap44	1.30333e-120	0.985087	0.919	0.467	1.98523e-116	5	Mfap4
Acta25	2.21099e-120	1.33917	0.905	0.521	3.36779e-116	5	Acta2
Dkk34	7.23362e-120	0.725611	0.65	0.214	1.10182e-115	5	Dkk3
Sost	7.91883e-120	0.853403	0.294	0.043	1.2062e-115	5	Sost
Hoxb2	2.67415e-118	0.363712	0.33	0.054	4.07327e-114	5	Hoxb2
Ntrk2	5.85258e-118	0.518609	0.267	0.034	8.91464e-114	5	Ntrk2
Fstl3	9.9039e-118	0.517634	0.451	0.106	1.50856e-113	5	Fstl3
Col1a23	7.47045e-117	0.894512	0.955	0.515	1.1379e-112	5	Col1a2
Rasl11a1	1.5256e-115	0.627034	0.506	0.135	2.3238e-111	5	Rasl11a
Efna53	2.91422e-115	0.716607	0.682	0.265	4.43893e-111	5	Efna5
Gpc33	6.03432e-111	0.863156	0.923	0.553	9.19147e-107	5	Gpc3
Sparc3	3.10598e-109	0.696071	1	0.897	4.73104e-105	5	Sparc
Fstl12	9.09077e-107	0.734318	0.974	0.81	1.38471e-102	5	Fstl1
Smim31	8.55108e-105	0.590693	0.597	0.202	1.3025e-100	5	Smim3
Cdh31	1.00131e-104	0.466295	0.536	0.157	1.52519e-100	5	Cdh3
Mecom2	3.72537e-104	0.546764	0.688	0.253	5.67448e-100	5	Mecom
Myl61	3.52564e-103	0.547099	0.996	0.983	5.37025e-99	5	Myl6
Chmp2b	4.91953e-102	0.720774	0.769	0.402	7.49343e-98	5	Chmp2b
Mpped23	8.46149e-102	0.711763	0.808	0.386	1.28885e-97	5	Mpped2
Lgals14	9.63911e-101	0.709001	1	0.923	1.46823e-96	5	Lgals1
Meg34	2.41448e-98	0.910486	0.978	0.657	3.67773e-94	5	Meg3
Myl94	3.47161e-98	0.618357	0.951	0.574	5.28795e-94	5	Myl9
Islr1	9.68229e-98	0.490983	0.443	0.117	1.47481e-93	5	Islr
Loxl13	4.82899e-95	0.660673	0.81	0.39	7.35552e-91	5	Loxl1
Fbn12	7.17969e-95	0.63919	0.816	0.419	1.09361e-90	5	Fbn1
Spon13	2.87801e-91	0.738196	0.619	0.254	4.38379e-87	5	Spon1
Hand1	7.77074e-90	0.493672	0.304	0.059	1.18364e-85	5	Hand1
Mtus25	8.13088e-90	0.635023	0.63	0.242	1.2385e-85	5	Mtus2
Ccdc801	1.66082e-88	0.843824	0.794	0.441	2.52977e-84	5	Ccdc80
Srpx2	4.60342e-88	0.338357	0.342	0.077	7.01192e-84	5	Srpx2
Twist2	2.70162e-87	0.393262	0.318	0.067	4.1151e-83	5	Twist2
Htra3	4.4077e-87	0.396474	0.308	0.063	6.7138e-83	5	Htra3
Specc1	3.77517e-85	0.490228	0.536	0.192	5.75034e-81	5	Specc1
Fhl12	4.62054e-85	0.822202	0.771	0.447	7.03801e-81	5	Fhl1
Slit31	2.81357e-83	0.333534	0.372	0.092	4.28563e-79	5	Slit3
Cd200	2.81245e-82	0.488534	0.417	0.12	4.28392e-78	5	Cd200
Cald12	2.24311e-81	0.645083	0.947	0.721	3.4167e-77	5	Cald1
Tsc22d12	5.39209e-81	0.644835	0.97	0.809	8.21324e-77	5	Tsc22d1
Jag1	1.53212e-80	0.552084	0.383	0.105	2.33372e-76	5	Jag1
Mfap22	2.83075e-80	0.535719	0.988	0.736	4.3118e-76	5	Mfap2
Serpinh12	3.31469e-79	0.475207	0.998	0.899	5.04894e-75	5	Serpinh1
Rcn34	1.67469e-78	0.566719	0.982	0.714	2.55089e-74	5	Rcn3
Prss351	2.01467e-78	0.457703	0.49	0.156	3.06874e-74	5	Prss35
Art41	5.67489e-78	0.438285	0.47	0.148	8.644e-74	5	Art4
Ckap43	4.86348e-76	0.539058	0.917	0.697	7.40806e-72	5	Ckap4
P4ha31	1.78954e-75	0.43855	0.518	0.188	2.72583e-71	5	P4ha3
Col1a13	3.66128e-72	0.70476	0.887	0.493	5.57685e-68	5	Col1a1
Eva1b2	5.27659e-72	0.530963	0.905	0.597	8.03731e-68	5	Eva1b
Gem1	9.38608e-71	0.53227	0.48	0.171	1.42969e-66	5	Gem
Tmem158	4.832e-70	0.796385	0.344	0.096	7.3601e-66	5	Tmem158
Heyl1	9.90228e-69	0.356148	0.332	0.087	1.50831e-64	5	Heyl
Mmp234	1.14318e-68	0.506617	0.773	0.406	1.74129e-64	5	Mmp23
Myh102	2.96632e-68	0.574661	0.856	0.618	4.5183e-64	5	Myh10
Egr13	3.22697e-68	0.732559	0.777	0.473	4.91532e-64	5	Egr1
Efnb21	4.59093e-68	0.367281	0.429	0.139	6.99291e-64	5	Efnb2
Igfbp72	1.7879e-66	0.686679	0.717	0.383	2.72333e-62	5	Igfbp7
Stx1a	4.88997e-66	0.304043	0.314	0.081	7.4484e-62	5	Stx1a
Socs31	9.74598e-66	0.626588	0.516	0.211	1.48451e-61	5	Socs3
Adamts5	1.05051e-65	0.484113	0.385	0.123	1.60014e-61	5	Adamts5
Dclk11	1.11593e-64	0.280697	0.342	0.093	1.69978e-60	5	Dclk1
Cnn23	1.12771e-63	0.580057	0.923	0.745	1.71773e-59	5	Cnn2
Htra14	1.29297e-63	0.485903	0.621	0.273	1.96946e-59	5	Htra1
Gpx71	3.34153e-63	0.51098	0.824	0.545	5.08982e-59	5	Gpx7
Bmp41	2.27557e-62	0.447853	0.439	0.153	3.46615e-58	5	Bmp4
Bgn3	1.84347e-60	0.685946	0.903	0.634	2.80797e-56	5	Bgn
Pde3a	2.42212e-60	0.362989	0.468	0.181	3.68937e-56	5	Pde3a
Tgfb23	8.60607e-60	0.530516	0.775	0.467	1.31088e-55	5	Tgfb2
Sulf22	9.61864e-60	0.508269	0.611	0.3	1.46511e-55	5	Sulf2
Shisa41	2.25604e-59	0.444535	0.63	0.315	3.43639e-55	5	Shisa4
Syt111	3.52853e-59	0.331787	0.453	0.166	5.37466e-55	5	Syt11
Cnn13	3.84071e-59	0.610693	0.587	0.262	5.85018e-55	5	Cnn1
Cyr613	4.21548e-59	0.959049	0.765	0.488	6.42102e-55	5	Cyr61
Gata62	9.70927e-59	0.462324	0.903	0.68	1.47892e-54	5	Gata6
P3h41	1.54155e-58	0.484157	0.777	0.492	2.3481e-54	5	P3h4
Kdelr32	1.67853e-58	0.449556	0.668	0.347	2.55674e-54	5	Kdelr3
Rcn12	4.55562e-58	0.449117	0.925	0.715	6.93912e-54	5	Rcn1
Meis1	4.34952e-57	0.429374	0.603	0.303	6.62519e-53	5	Meis1
Tinagl11	4.76759e-57	0.367614	0.462	0.179	7.26199e-53	5	Tinagl1
Col6a31	1.82997e-56	0.426565	0.433	0.16	2.7874e-52	5	Col6a3
Rarres23	2.30025e-56	0.422266	0.654	0.316	3.50375e-52	5	Rarres2
1500009L16Rik2	8.84215e-56	0.396252	0.522	0.227	1.34684e-51	5	1500009L16Rik
P3h32	1.35163e-55	0.434702	0.719	0.403	2.0588e-51	5	P3h3
Col27a1	3.80447e-55	0.340755	0.433	0.162	5.79497e-51	5	Col27a1
Pls32	6.37383e-55	0.558071	0.626	0.349	9.70862e-51	5	Pls3
Adamts12	1.19255e-54	0.549026	0.579	0.292	1.8165e-50	5	Adamts1
Timp22	2.68764e-54	0.486765	0.83	0.576	4.09382e-50	5	Timp2
Actn1	7.97851e-54	0.622746	0.767	0.551	1.21529e-49	5	Actn1
Col3a13	1.30205e-53	0.646381	0.937	0.649	1.98329e-49	5	Col3a1
Actg2	3.7246e-53	0.821365	0.277	0.08	5.67331e-49	5	Actg2
Ccnd32	5.25871e-52	0.394219	0.951	0.812	8.01006e-48	5	Ccnd3
Gpx84	1.09197e-51	0.408896	0.897	0.645	1.66329e-47	5	Gpx8
Dact11	5.109e-51	0.303135	0.401	0.147	7.78203e-47	5	Dact1
Cercam	1.85042e-50	0.263737	0.3	0.091	2.81855e-46	5	Cercam
Flrt31	2.63275e-50	0.411354	0.421	0.166	4.0102e-46	5	Flrt3
Nuak11	3.94702e-50	0.320425	0.393	0.143	6.0121e-46	5	Nuak1
Efhd21	1.11361e-49	0.595214	0.644	0.377	1.69626e-45	5	Efhd2
Man1a2	1.31507e-49	0.540428	0.632	0.373	2.00312e-45	5	Man1a2
Cdo1	2.24376e-49	0.480668	0.401	0.153	3.41769e-45	5	Cdo1
Frzb	2.81426e-49	0.324171	0.318	0.101	4.28669e-45	5	Frzb
Fos3	3.17304e-49	0.644411	0.779	0.502	4.83317e-45	5	Fos
Pmp222	4.34656e-49	0.485723	0.745	0.458	6.62068e-45	5	Pmp22
Kazald1	1.15551e-48	0.318091	0.308	0.096	1.76008e-44	5	Kazald1
Efemp22	2.93237e-48	0.377348	0.814	0.5	4.46659e-44	5	Efemp2
Fam110b2	3.90197e-48	0.403507	0.551	0.265	5.94348e-44	5	Fam110b
Lrrc171	5.16842e-48	0.339026	0.273	0.081	7.87254e-44	5	Lrrc17
Col9a11	9.18014e-48	0.542354	0.457	0.186	1.39832e-43	5	Col9a1
Rbms3	1.0038e-47	0.374929	0.595	0.317	1.52899e-43	5	Rbms3
Fkbp101	1.1188e-47	0.390803	0.798	0.519	1.70416e-43	5	Fkbp10
Stbd11	1.43898e-47	0.479743	0.52	0.256	2.19186e-43	5	Stbd1
Dlk13	4.68896e-47	0.848244	0.561	0.287	7.14222e-43	5	Dlk1
Btg13	9.49106e-47	0.562768	0.852	0.706	1.44568e-42	5	Btg1
Foxp21	1.27101e-46	0.353692	0.453	0.191	1.936e-42	5	Foxp2
Zfhx3	3.52048e-46	0.467381	0.585	0.323	5.3624e-42	5	Zfhx3
Antxr1	4.93241e-46	0.309669	0.379	0.143	7.51304e-42	5	Antxr1
Wnt5a	9.16678e-46	0.379516	0.413	0.177	1.39628e-41	5	Wnt5a
Scarf2	1.95606e-45	0.306659	0.502	0.23	2.97946e-41	5	Scarf2
Selm2	2.03711e-45	0.430445	0.84	0.614	3.10293e-41	5	Selm
Ltbp31	5.29325e-45	0.334639	0.447	0.188	8.06268e-41	5	Ltbp3
Inhba1	6.70063e-45	0.321142	0.433	0.174	1.02064e-40	5	Inhba
Plpp11	9.39699e-45	0.376414	0.543	0.277	1.43135e-40	5	Plpp1
Speg3	1.09421e-44	0.332356	0.486	0.224	1.6667e-40	5	Speg
Clmp3	2.06634e-44	0.275083	0.68	0.33	3.14746e-40	5	Clmp
H192	2.23779e-44	0.356376	1	0.958	3.4086e-40	5	H19
Pcdh7	8.70193e-44	0.313413	0.411	0.168	1.32548e-39	5	Pcdh7
Mid1ip1	2.82529e-43	0.340812	0.421	0.181	4.30348e-39	5	Mid1ip1
Dap1	3.88383e-43	0.452975	0.789	0.582	5.91586e-39	5	Dap
Kank11	6.30635e-43	0.343465	0.5	0.241	9.60583e-39	5	Kank1
Ssr22	1.18163e-42	0.338638	0.982	0.857	1.79986e-38	5	Ssr2
Mmp16	1.20145e-42	0.261558	0.316	0.109	1.83005e-38	5	Mmp16
Sdc22	1.80717e-42	0.351042	0.585	0.317	2.75269e-38	5	Sdc2
Qpct2	4.04586e-42	0.326553	0.496	0.241	6.16265e-38	5	Qpct
Fbn22	6.18338e-42	0.465572	0.783	0.549	9.41852e-38	5	Fbn2
Arhgef251	8.80831e-42	0.270903	0.457	0.202	1.34168e-37	5	Arhgef25
Fgfr11	9.82748e-42	0.311994	0.534	0.264	1.49692e-37	5	Fgfr1
Copz2	1.24077e-41	0.397235	0.763	0.537	1.88994e-37	5	Copz2
Lmna3	1.88435e-41	0.36911	0.769	0.524	2.87023e-37	5	Lmna
Flna1	7.02621e-41	0.429861	0.773	0.541	1.07023e-36	5	Flna
Sulf12	1.26229e-40	0.398805	0.419	0.18	1.92272e-36	5	Sulf1
Arf42	2.49392e-40	0.326664	0.978	0.872	3.79874e-36	5	Arf4
Igf21	4.67411e-40	0.318178	0.968	0.844	7.11961e-36	5	Igf2
Eef1g1	6.636e-40	0.262082	0.994	0.974	1.0108e-35	5	Eef1g
Pofut21	1.48419e-39	0.363761	0.796	0.567	2.26072e-35	5	Pofut2
Pfn2	9.15033e-39	0.339105	0.605	0.345	1.39378e-34	5	Pfn2
Cst33	1.17651e-38	0.338454	0.978	0.918	1.79206e-34	5	Cst3
Impa2	1.99711e-38	0.354352	0.5	0.261	3.04199e-34	5	Impa2
Cd633	2.24903e-38	0.302117	0.992	0.877	3.42573e-34	5	Cd63
Rpn2	9.46951e-38	0.37043	0.86	0.667	1.4424e-33	5	Rpn2
Foxc21	9.88679e-38	0.285742	0.379	0.154	1.50596e-33	5	Foxc2
Wisp12	1.13139e-37	0.367447	0.476	0.233	1.72333e-33	5	Wisp1
Gadd45b1	1.21311e-37	0.336416	0.543	0.293	1.8478e-33	5	Gadd45b
Arpc2	1.69608e-37	0.3072	0.972	0.918	2.58347e-33	5	Arpc2
Junb2	3.36017e-37	0.516694	0.668	0.441	5.11821e-33	5	Junb
Chpf2	5.24115e-37	0.286323	0.508	0.25	7.98331e-33	5	Chpf
Tmem165	6.70307e-37	0.340782	0.812	0.616	1.02101e-32	5	Tmem165
Col5a12	1.39394e-36	0.327262	0.599	0.322	2.12325e-32	5	Col5a1
Igsf31	2.41273e-36	0.342309	0.664	0.418	3.67507e-32	5	Igsf3
Fndc5	2.98416e-36	0.318761	0.269	0.095	4.54548e-32	5	Fndc5
Ier21	6.54817e-36	0.475002	0.824	0.627	9.97417e-32	5	Ier2
Fzd22	7.25959e-36	0.288271	0.589	0.333	1.10578e-31	5	Fzd2
Ltbp13	7.30078e-36	0.312457	0.581	0.321	1.11205e-31	5	Ltbp1
Bambi3	2.75949e-35	0.391799	0.844	0.636	4.20326e-31	5	Bambi
Dhrs31	3.47246e-35	0.25145	0.362	0.149	5.28925e-31	5	Dhrs3
Fam129b	5.08953e-35	0.28565	0.437	0.212	7.75237e-31	5	Fam129b
Chst2	7.16293e-35	0.262263	0.269	0.094	1.09106e-30	5	Chst2
Tmed31	3.22819e-34	0.320373	0.818	0.598	4.91718e-30	5	Tmed3
Nfib1	7.89985e-34	0.338306	0.903	0.766	1.20331e-29	5	Nfib
Meis21	8.36933e-34	0.361468	0.864	0.652	1.27482e-29	5	Meis2
S100a114	1.39713e-33	0.250635	0.992	0.896	2.12811e-29	5	S100a11
Gpc4	1.90303e-33	0.301352	0.32	0.137	2.89869e-29	5	Gpc4
Synpo1	2.74235e-33	0.262165	0.409	0.193	4.17715e-29	5	Synpo
Btg21	4.43612e-33	0.777398	0.658	0.475	6.75711e-29	5	Btg2
Ltbp42	5.90559e-33	0.407715	0.571	0.334	8.99539e-29	5	Ltbp4
Ogn2	7.89382e-33	0.361621	0.336	0.142	1.20239e-28	5	Ogn
Ptn4	1.2217e-32	0.402933	0.931	0.673	1.8609e-28	5	Ptn
6330403K07Rik2	1.24719e-32	0.30834	0.723	0.449	1.89972e-28	5	6330403K07Rik
Tmed91	1.59181e-32	0.290212	0.947	0.834	2.42464e-28	5	Tmed9
Pdgfa4	1.85186e-32	0.322747	0.455	0.23	2.82075e-28	5	Pdgfa
Eif4a21	6.16355e-32	0.275265	0.941	0.848	9.38832e-28	5	Eif4a2
Myl12a2	6.41512e-32	0.332253	0.986	0.963	9.77151e-28	5	Myl12a
Cd343	8.02551e-32	0.34644	0.605	0.342	1.22245e-27	5	Cd34
Tnfrsf12a3	9.33154e-32	0.352907	0.547	0.306	1.42138e-27	5	Tnfrsf12a
Fads3	3.31327e-31	0.256957	0.393	0.192	5.04677e-27	5	Fads3
Ddost	3.79653e-31	0.310206	0.881	0.741	5.78287e-27	5	Ddost
Pdgfrb2	4.78791e-31	0.256879	0.464	0.227	7.29294e-27	5	Pdgfrb
Tgfb1i12	1.04974e-30	0.33727	0.727	0.52	1.59897e-26	5	Tgfb1i1
Cyp51	1.24062e-30	0.291189	0.344	0.158	1.88972e-26	5	Cyp51
Tgfbi3	1.75601e-30	0.479937	0.632	0.376	2.67476e-26	5	Tgfbi
Pmepa11	1.78298e-30	0.32407	0.427	0.222	2.71584e-26	5	Pmepa1
Anxa52	1.96606e-30	0.320454	0.974	0.873	2.99471e-26	5	Anxa5
P4hb3	2.60628e-30	0.311048	0.913	0.767	3.96989e-26	5	P4hb
Rrbp11	2.96471e-30	0.325815	0.899	0.738	4.51585e-26	5	Rrbp1
Tns31	3.62405e-30	0.297368	0.451	0.244	5.52016e-26	5	Tns3
Ilk2	2.4801e-29	0.324614	0.864	0.72	3.77769e-25	5	Ilk
Tpst1	5.85974e-29	0.272527	0.464	0.253	8.92556e-25	5	Tpst1
P4ha21	6.24762e-29	0.250617	0.419	0.212	9.51637e-25	5	P4ha2
Thbs21	1.56981e-28	0.337034	0.328	0.148	2.39114e-24	5	Thbs2
Kdelr21	1.89811e-28	0.37404	0.872	0.712	2.89121e-24	5	Kdelr2
Klhdc8b1	4.17958e-28	0.31491	0.528	0.319	6.36634e-24	5	Klhdc8b
Hes13	5.39841e-28	0.360144	0.589	0.367	8.22287e-24	5	Hes1
Stom1	7.64154e-28	0.287821	0.336	0.156	1.16396e-23	5	Stom
Nfic	8.77251e-28	0.308096	0.603	0.394	1.33623e-23	5	Nfic
Errfi1	1.71084e-27	0.261656	0.279	0.119	2.60595e-23	5	Errfi1
Tmem91	1.79286e-27	0.294756	0.749	0.545	2.73088e-23	5	Tmem9
Maged11	2.90094e-27	0.280983	0.951	0.843	4.41871e-23	5	Maged1
Cbx6	3.04407e-27	0.304721	0.561	0.363	4.63672e-23	5	Cbx6
Rcsd1	3.09453e-27	0.345856	0.662	0.479	4.71359e-23	5	Rcsd1
Nr4a1	3.8162e-27	0.419119	0.306	0.141	5.81284e-23	5	Nr4a1
Il11ra12	6.21123e-27	0.319211	0.779	0.601	9.46095e-23	5	Il11ra1
Rasl11b3	9.32178e-27	0.27838	0.65	0.417	1.41989e-22	5	Rasl11b
Hmgn12	1.4568e-26	0.262529	0.996	0.946	2.219e-22	5	Hmgn1
Dnajb4	1.66872e-26	0.338802	0.534	0.345	2.5418e-22	5	Dnajb4
Ndn1	1.87044e-26	0.30751	0.773	0.591	2.84905e-22	5	Ndn
Cd24a2	5.14632e-26	0.2932	0.617	0.422	7.83888e-22	5	Cd24a
Bace22	5.97026e-26	0.292613	0.474	0.264	9.0939e-22	5	Bace2
Aig1	2.60804e-25	0.347721	0.512	0.333	3.97257e-21	5	Aig1
Praf21	2.76993e-25	0.25751	0.642	0.418	4.21915e-21	5	Praf2
Tmed22	4.67162e-25	0.250796	0.964	0.853	7.11581e-21	5	Tmed2
Rab342	4.83633e-25	0.25532	0.658	0.444	7.3667e-21	5	Rab34
Hmgn32	8.06036e-25	0.266487	0.678	0.469	1.22775e-20	5	Hmgn3
Sdc11	9.61665e-25	0.265533	0.53	0.328	1.46481e-20	5	Sdc1
Runx1t11	1.18916e-23	0.269821	0.472	0.275	1.81133e-19	5	Runx1t1
Tubb2a1	2.00301e-23	0.269987	0.654	0.447	3.05099e-19	5	Tubb2a
Golim4	2.64039e-23	0.268443	0.644	0.433	4.02185e-19	5	Golim4
Snhg183	2.99306e-23	0.347586	0.652	0.479	4.55904e-19	5	Snhg18
Actb1	5.75028e-23	0.265366	1	0.94	8.75883e-19	5	Actb
Id31	1.31062e-22	0.312933	0.972	0.767	1.99634e-18	5	Id3
Fndc3b	1.47425e-22	0.253417	0.492	0.301	2.24558e-18	5	Fndc3b
Mageh11	2.50995e-22	0.262528	0.636	0.431	3.82316e-18	5	Mageh1
Wbp51	1.35544e-21	0.283995	0.994	0.956	2.0646e-17	5	Wbp5
Zyx3	1.58662e-21	0.296128	0.842	0.707	2.41675e-17	5	Zyx
Chd3	2.4307e-21	0.260404	0.488	0.305	3.70245e-17	5	Chd3
Fkbp91	7.30647e-21	0.270816	0.739	0.576	1.11292e-16	5	Fkbp9
Lman1	8.12456e-21	0.273409	0.727	0.561	1.23753e-16	5	Lman1
Pdlim72	1.19271e-20	0.258721	0.814	0.676	1.81674e-16	5	Pdlim7
Fdps	3.20365e-20	0.288837	0.415	0.251	4.87981e-16	5	Fdps
Olfml33	8.62413e-20	0.293808	0.575	0.385	1.31363e-15	5	Olfml3
1110065P20Rik1	1.4772e-19	0.260042	0.664	0.509	2.25007e-15	5	1110065P20Rik
Filip1l1	1.82823e-19	0.289059	0.449	0.286	2.78476e-15	5	Filip1l
Eml4	2.35802e-19	0.274612	0.494	0.323	3.59173e-15	5	Eml4
Fblim11	3.6731e-19	0.304621	0.508	0.351	5.59487e-15	5	Fblim1
Siva11	4.92456e-19	0.268205	0.842	0.712	7.50108e-15	5	Siva1
Phgdh2	2.91591e-18	0.254809	0.615	0.431	4.44151e-14	5	Phgdh
H1f01	5.36719e-18	0.349522	0.85	0.738	8.1753e-14	5	H1f0
Vkorc11	5.94253e-18	0.270722	0.662	0.521	9.05166e-14	5	Vkorc1
mt-Nd42	1.01819e-17	0.31892	0.733	0.608	1.55091e-13	5	mt-Nd4
Cdc42ep32	1.74794e-17	0.345631	0.524	0.362	2.66246e-13	5	Cdc42ep3
Foxp13	1.67929e-16	0.27708	0.692	0.566	2.5579e-12	5	Foxp1
mt-Nd21	4.54831e-16	0.29649	0.723	0.594	6.92798e-12	5	mt-Nd2
Tshz21	8.42324e-16	0.321714	0.413	0.273	1.28303e-11	5	Tshz2
Tm4sf14	1.77707e-15	0.345656	0.445	0.296	2.70683e-11	5	Tm4sf1
Ncam14	2.6122e-15	0.251858	0.619	0.451	3.97891e-11	5	Ncam1
2019-06-02	3.18663e-15	0.276194	0.775	0.644	4.85388e-11	5	Jun
Notch21	9.30216e-15	0.277106	0.324	0.191	1.41691e-10	5	Notch2
mt-Co31	2.90216e-14	0.283263	0.745	0.621	4.42056e-10	5	mt-Co3
mt-Cytb3	1.32351e-13	0.272428	0.737	0.616	2.01597e-09	5	mt-Cytb
mt-Nd3	1.82442e-12	0.253679	0.581	0.443	2.77895e-08	5	mt-Nd3
mt-Nd12	2.66415e-11	0.250756	0.741	0.615	4.05803e-07	5	mt-Nd1
Ngfrap12	4.42102e-11	0.384456	0.949	0.92	6.7341e-07	5	Ngfrap1
Plk22	5.78046e-09	0.252308	0.498	0.392	8.80479e-05	5	Plk2
Igfbp2	2.28752e-08	0.270771	0.251	0.16	0.000348435	5	Igfbp2
Lum2	1.3371e-05	0.374015	0.439	0.365	0.203667	5	Lum
Hmgb31	0.000592564	0.25565	0.731	0.695	1	5	Hmgb3
Isl11	2.85761e-11	1.19766	0.5	0.042	4.35272e-07	6	Isl1
Arhgap33	2.16035e-09	0.317129	0.375	0.028	3.29064e-05	6	Arhgap33
Crabp1	3.01762e-09	1.56795	0.625	0.082	4.59645e-05	6	Crabp1
Nrxn1	2.46011e-08	0.537381	0.375	0.031	0.000374723	6	Nrxn1
Kcnk3	2.89104e-08	0.913286	0.625	0.089	0.000440364	6	Kcnk3
Msx2	2.98809e-07	0.434384	0.375	0.036	0.00455145	6	Msx2
Sema3c	7.41873e-07	0.826936	0.5	0.069	0.0113002	6	Sema3c
Arhgef28	7.86221e-07	0.823713	0.375	0.041	0.0119757	6	Arhgef28
Has2	8.23768e-07	0.412176	0.375	0.039	0.0125476	6	Has2
Ipp	9.19263e-07	0.40628	0.375	0.04	0.0140022	6	Ipp
Kif3c	1.65788e-06	0.355177	0.375	0.041	0.0252529	6	Kif3c
Hand11	3.74001e-06	0.522682	0.5	0.075	0.0569678	6	Hand1
Zfp512	8.52138e-06	0.710545	0.875	0.254	0.129798	6	Zfp512
Gm15417	1.16683e-05	0.379939	0.375	0.048	0.177731	6	Gm15417
Rps2-ps6	2.17119e-05	0.294058	0.375	0.05	0.330715	6	Rps2-ps6
Nrp2	3.32473e-05	0.658651	0.5	0.092	0.506423	6	Nrp2
Gbe1	3.46352e-05	0.3417	0.625	0.13	0.527563	6	Gbe1
Stbd12	5.22555e-05	0.718033	0.875	0.274	0.795955	6	Stbd1
Ranbp6	5.33823e-05	0.318335	0.375	0.055	0.81312	6	Ranbp6
Rspo31	5.65012e-05	1.18849	0.625	0.142	0.860627	6	Rspo3
Cog7	0.000116692	0.63109	0.5	0.111	1	6	Cog7
Mllt11	0.000133587	0.945735	0.625	0.169	1	6	Mllt11
Coro6	0.000164269	0.25451	0.5	0.096	1	6	Coro6
Ginm1	0.000180975	0.537719	0.875	0.318	1	6	Ginm1
Cxxc4	0.000201364	0.425535	0.375	0.062	1	6	Cxxc4
Hic2	0.000211499	0.404043	0.5	0.108	1	6	Hic2
Msmo1	0.000232412	0.430405	0.625	0.162	1	6	Msmo1
Cdc27	0.000236756	0.537396	0.625	0.163	1	6	Cdc27
Serpinb1a	0.000237434	0.375738	0.375	0.063	1	6	Serpinb1a
Sos2	0.000241074	0.350943	0.5	0.103	1	6	Sos2
Cyp511	0.000276643	0.480841	0.625	0.17	1	6	Cyp51
Atp6v0e2	0.000297252	0.32762	0.375	0.065	1	6	Atp6v0e2
Uba3	0.000385436	0.594858	0.875	0.405	1	6	Uba3
[truncated: 2,948 more rows]
