# Supplementary material for: Tet inactivation disrupts YY1 binding and long-range chromatin interactions during embryonic heart development
Source: Nat Commun. 2019 Sep 20;10:4297. doi: 10.1038/s41467-019-12325-z (PMC6754421; doi:10.1038/s41467-019-12325-z)
Supplement: Supplementary file 8 — Source Data [file 41467_2019_12325_MOESM8_ESM.zip]

Archive with 2 entries (2 files):
- Source Data/Source Data_blots.pdf
- Source Data/Source data_graphs.xlsx
