# Supplementary material for: Tet inactivation disrupts YY1 binding and long-range chromatin interactions during embryonic heart development
Source: Nat Commun. 2019 Sep 20;10:4297. doi: 10.1038/s41467-019-12325-z (PMC6754421; doi:10.1038/s41467-019-12325-z)
Supplement: Supplementary file 8 — Source Data [file 41467_2019_12325_MOESM8_ESM.zip › Source Data/Source data_graphs.xlsx]

## Sheet: Figure1E
Figure1E Quantification for Global 5hmC Levels in mouse heart tissues collected at five embryonic stages
	standard	E12.5	E14.5	E16.5	E18.5	P0.5
Repeat-1	1	2.56261	1.98818	2.65475	4.1713	5.42339
Repeat-2	1	1.59088	1.50966	4.09131	3.1376	3.35525
Repeat-3	1	1.59041	1.51365	4.09871	2.91827	3.36158

## Sheet: Figure2B
Figure2B Quantification for the Compacted myocardium and Trabecular area
E12.5 Compacted Myocardium/um							E12.5 Ratio of Trabecular Area and Ventricle Wall Thickness(um2/um)
	WT	DKO						WT	DKO
Embryo-1	566.33	370.926					Embryo-1	2801.69	4573.28
Embryo-2	408.142	433.9					Embryo-2	2831.88	5355.74
Embryo-3	344.716	621.846					Embryo-3	5035.34	3385.69
Average	439.729	475.558					Average	3556.31	4438.24
SD	114.134	130.544					SD	1280.97	991.946
E13.5 Compacted Myocardium/um							E13.5 Ratio of Trabecular Area and Ventricle Wall Thickness(um2/um)
	WT		DKO					WT		DKO
	LV	RV	LV	RV				LV	RV	LV	RV
Embryo-1	953.256	1430.01	742.222	517.287			Embryo-1	1875.48	489.265	2514.72	3577.03
Embryo-2	1188.27	1569.39	737.929	675.616			Embryo-2	1542.05	436.983	3384.97	2198.89
Embryo-3	919.651	1375.76	551.523	629.098			Embryo-3	2053.79	898.526	3486.75	2347.45
Average	1020.39	1458.39	677.225	607.334			Average	1823.77	608.258	3128.81	2707.79
SD	146.355	99.8874	108.882	81.3774			SD	259.762	252.735	534.249	756.438
E14.5 Compacted Myocardium/um							E14.5 Ratio of Trabecular Area and Ventricle Wall Thickness(um2/um)
	WT		DKO					WT		DKO
	LV	RV	LV	RV				LV	RV	LV	RV
Embryo-1	1079.28	1420.81	1000.3	975.437			Embryo-1	2386.29	2086.3	2475.71	2216.59
Embryo-2	1106.3	1498.84	1026.6	1165.3			Embryo-2	2643.15	1942.83	3840.18	3984.5
Embryo-3	1320.85	1367.4	788.458	889.679			Embryo-3	2015.65	4520.86	4609.77	2975.99
Average	1168.81	1429.02	938.453	1010.14			Average	2348.36	2850	3641.89	3059.02
SD	132.365	66.1027	130.564	141.049			SD	315.465	1448.79	1080.76	886.875
E15.5 Compacted Myocardium/um							E15.5 Ratio of Trabecular Area and Ventricle Wall Thickness(um2/um)
	WT		DKO					WT		DKO
	LV	RV	LV	RV				LV	RV	LV	RV
Embryo-1	1864.93	1810.12	365.59	278.11			Embryo-1	2386.29	2086.3	3033.35	2949.57
Embryo-2	2036.66	1893.5	403.006	509.821			Embryo-2	2298.75	1942.83	3840.18	3984.5
Embryo-3	1681.3	1761.68	266.852	363.863			Embryo-3	2015.65	2481.51	4609.77	2975.99
Average	1860.96	1821.77	345.149	383.931			Average	2233.56	2170.21	3827.77	3303.35
SD	177.714	66.6761	70.3409	117.152			SD	193.727	278.973	788.285	590.033

## Sheet: Figure2C
Figure2C Real-time qPCR to quantify the expression of Hey2 and Nppa in control and DKO hearts
Hey2	WT	DKO
Repeat-1	0.011	0.0024
Repeat-2	0.01623	0.0022
Repeat-3	0.0141	0.0022
Average	0.0137767	0.00226667
SD	0.00262995	0.00011547
Nppa	WT	DKO
Repeat-1	19.2262	3.2944
Repeat-2	18.13	2.6759
Repeat-3	18.792	3.01
Average	18.7161	2.99343
SD	0.552031	0.309583

## Sheet: Figure2D
Figure2D Quantification of the Ki67 positive cells in control and DKO hearts
Control	Total Cells	Ki67 + Cells	Percentage
Repeat-1	143	96	0.671329
Repeat-2	123	88	0.715447
Repeat-3	112	80	0.714286
Repeat-4	147	106	0.721088
DKO	Total Cells	Ki67 + Cells	Percentage
Repeat-1	138	76	0.550725
Repeat-2	101	47	0.465347
Repeat-3	159	74	0.465409
Repeat-4	170	82	0.482353

## Sheet: Figure4A
Figure4A Quantification of the 5hmC levels in control and DKO hearts
Relative 5hmC in individual cells
Control			DKO
Repeat-1	Repeat-2	Repeat-3	Repeat-1	Repeat-2	Repeat-3
0.0481282	0.0624857	0.0359481	0.0384213	0.0396429	0.0400502
0.0452974	0.0624857	0.0357631	0.0371374	0.0390784	0.0393792
0.0447392	0.0624857	0.0337858	0.0360727	0.0381018	0.0391066
0.0441416	0.0624857	0.0335162	0.0359399	0.0370031	0.0388976
0.0440728	0.0624857	0.0334685	0.0342534	0.0364843	0.0388212
0.0432032	0.0624857	0.0323436	0.0338397	0.0362554	0.0387046
0.0431995	0.0624857	0.0319063	0.0337866	0.0360876	0.038602
0.04306	0.0624857	0.0311697	0.0336291	0.0359045	0.0384551
0.0429233	0.0624857	0.0310521	0.0328512	0.03505	0.0382234				Control		DKO
0.0427616	0.0624857	0.0309923	0.03275	0.0340734	0.0380362				Cell number	Mean Intensity	Cell number	Mean Intensity
0.0425671	0.0624857	0.0309038	0.0322071	0.0335393	0.037981			Repeat-1	293	0.0262414	425	0.0181813
0.0422702	0.0624857	0.0307735	0.0312568	0.0328832	0.0377447			Repeat-2	374	0.0312745	431	0.0115927
0.0422568	0.0617838	0.0307614	0.0307629	0.032517	0.0376526			Repeat-3	371	0.0203212	394	0.0246124
0.0420038	0.0617533	0.0306331	0.0307132	0.0310216	0.0373714			total cell number	1038		1250
0.0416538	0.0617533	0.03021	0.0302957	0.0306706	0.037331			Average		0.0259457		0.0181288
0.041283	0.0616007	0.0300471	0.0299403	0.0303349	0.0371898			SD		0.00548266		0.00651002
0.04126	0.0614939	0.0300363	0.0298805	0.0302129	0.0370981
0.0412419	0.060441	0.0296961	0.0295746	0.0294499	0.0370519
0.0407683	0.0599527	0.0296776	0.0294302	0.0294499	0.037035
0.0406964	0.0593118	0.0292224	0.028949	0.0292058	0.0369671
0.0403352	0.0589609	0.0291517	0.0286806	0.0287175	0.0367804
0.0403263	0.0585946	0.0290795	0.0280871	0.0287022	0.0366953
0.0403062	0.0569467	0.0287241	0.0280679	0.0285496	0.0364598
0.0396654	0.0564584	0.0286565	0.0273617	0.0283818	0.0364048
0.0394955	0.0561685	0.0284407	0.0273324	0.0283513	0.0363385
0.0393311	0.0545357	0.0283573	0.0271103	0.0277256	0.0360729
0.039075	0.0536202	0.0281279	0.0270664	0.0272831	0.0357943
0.0388782	0.0518959	0.0280826	0.0267272	0.0271458	0.0357128
0.0387741	0.0517281	0.0280526	0.0266815	0.026688	0.0356319
0.0385389	0.0516518	0.0277758	0.0266285	0.0266304	0.0355217
0.0384676	0.0506447	0.0273256	0.0264473	0.0262455	0.03542
0.0380437	0.0503243	0.0272771	0.026415	0.0254673	0.0352672
0.0362643	0.049897	0.0271912	0.0262849	0.0253452	0.0352504
0.0362087	0.0494087	0.0269797	0.0259672	0.0249638	0.0351702
0.0361839	0.0493019	0.0269727	0.0256418	0.0246128	0.0350267
0.0360819	0.0484627	0.0267978	0.025425	0.0244907	0.0350134
0.036037	0.0482032	0.0267207	0.0254232	0.0242618	0.0349082
0.036018	0.047837	0.0266074	0.0253185	0.0238294	0.0348247
0.0359765	0.0475929	0.026526	0.0251974	0.0234684	0.0347416
0.0357672	0.0471809	0.0265209	0.0251286	0.0233616	0.0347296
0.0357664	0.0467384	0.0264468	0.0251108	0.0228733	0.0346678
0.0357444	0.0463722	0.0264104	0.0250335	0.0226902	0.0346562
0.0352702	0.0462348	0.0263601	0.0250089	0.0226596	0.0345554
0.0350194	0.0457465	0.0263065	0.0248519	0.0223087	0.0344409
0.0350159	0.0454719	0.0263006	0.0247426	0.0222782	0.0343909
0.035002	0.0454566	0.0262646	0.0247167	0.021388	0.0342605
0.0349751	0.0453956	0.0262552	0.0246299	0.0169143	0.0342013
0.0349184	0.0449989	0.0262227	0.0245817	0.0165708	0.0340792
0.0347098	0.0448463	0.0260882	0.0245457	0.0164836	0.0339655
0.0344395	0.0446479	0.026043	0.0244314	0.0163954	0.0338173
0.0343095	0.0443885	0.0259203	0.0242951	0.0162079	0.0337868
0.0342956	0.0441291	0.0258237	0.0242757	0.0150846	0.0336743
0.0341674	0.0436866	0.0258157	0.024223	0.0148838	0.0335098
0.0341551	0.0436713	0.0257655	0.0242226	0.0147414	0.0333987
0.0341303	0.0436561	0.0257648	0.0241949	0.0144318	0.0333612
0.0341093	0.0435645	0.0257616	0.024142	0.0143617	0.0332746
0.0338379	0.0433661	0.0257258	0.0240594	0.0142506	0.0331016
0.0338168	0.0432746	0.025652	0.0239033	0.0141177	0.0329047
0.0337111	0.0426642	0.025537	0.0237957	0.0135608	0.0326347
0.0328658	0.0424964	0.0255301	0.0237746	0.0135055	0.0324759
0.0326502	0.0424201	0.0253476	0.023645	0.0131558	0.0323044
0.0324246	0.0421454	0.0253414	0.023609	0.0130221	0.0322039
0.0323744	0.0419165	0.025295	0.0235409	0.012977	0.0321747
0.0322823	0.041474	0.0252387	0.0235369	0.0129669	0.0319997
0.0322793	0.0412146	0.0252383	0.02353	0.0129513	0.0318307
0.0322459	0.0411078	0.0251582	0.0234218	0.0129474	0.0317022
0.032169	0.0409857	0.0249847	0.0233087	0.0128893	0.0315883
0.0320438	0.0406958	0.0249683	0.023251	0.0127854	0.0315875
0.0320206	0.0404974	0.0249321	0.0231536	0.0127412	0.0315432
0.0318994	0.0403754	0.0248665	0.0230948	0.0125561	0.031426
0.0317629	0.0400702	0.0248562	0.0230318	0.0125286	0.0313952
0.0315615	0.0400244	0.0248071	0.0230209	0.0124097	0.0313516
0.0314925	0.0398108	0.0248044	0.0229959	0.0123043	0.0312859
0.0314806	0.039765	0.0247404	0.022948	0.0121938	0.0312718
0.0314141	0.0394903	0.0247027	0.022645	0.0121707	0.031196
0.031396	0.0390326	0.0246568	0.0225284	0.0121432	0.0310425
0.0313434	0.0389105	0.0244926	0.022526	0.0121198	0.0309839
0.0313231	0.0388495	0.0243861	0.0224733	0.0120624	0.0309669
0.031306	0.0387274	0.0243835	0.0223898	0.0119766	0.0307975
0.0312595	0.0386358	0.0243804	0.0223611	0.0118612	0.0307967
0.0312258	0.0385901	0.0243461	0.0223485	0.0117685	0.0306342
0.0311308	0.0384375	0.0243354	0.0223247	0.0117423	0.0305657
0.0310298	0.0381628	0.0241909	0.0222593	0.0117169	0.030497
0.0309831	0.0381018	0.0241343	0.0222558	0.0116968	0.0302997
0.0309591	0.0379339	0.0240412	0.0221378	0.0116298	0.0302583
0.0308915	0.0379034	0.0240227	0.0221264	0.0116174	0.0301949
0.0308232	0.037705	0.0240073	0.022119	0.0115578	0.0301647
0.0308178	0.037705	0.0239068	0.0220476	0.0115184	0.0301217
0.0307886	0.0376745	0.0238344	0.0220049	0.0114755	0.0301153
0.0306318	0.0369726	0.0237741	0.0219955	0.0114703	0.030105
0.0306246	0.0369726	0.0235404	0.0219693	0.0114474	0.0300739
0.0304308	0.0369116	0.0235252	0.0219631	0.0114133	0.0299427
0.0304116	0.0365759	0.0235038	0.0219264	0.0113848	0.0298159
0.0302814	0.0365148	0.0234884	0.021789	0.0113219	0.0298122
0.0302767	0.0362707	0.023488	0.0217874	0.0113149	0.0297375
0.030269	0.0362249	0.0234662	0.0216532	0.0113146	0.0297255
0.0301329	0.0357671	0.0233456	0.0214542	0.0112962	0.0296947
0.029976	0.0357366	0.0233198	0.0212526	0.0112958	0.0296806
0.029856	0.0356451	0.0232838	0.0212494	0.0112689	0.029635
0.0297676	0.0350958	0.0232259	0.0212154	0.0112174	0.0296251
0.0297435	0.0350652	0.0231553	0.0211562	0.0111324	0.0294088
0.0296524	0.0349584	0.0231464	0.0211079	0.0111201	0.0293382
0.028936	0.0349584	0.0230473	0.0209157	0.011093	0.029269
0.0289107	0.0348669	0.0230388	0.0207813	0.011092	0.029226
0.0288936	0.0347906	0.023019	0.0206057	0.0110572	0.0291848
0.0287501	0.0347448	0.0227632	0.020518	0.0110409	0.0291535
0.028685	0.0347143	0.0227628	0.020435	0.010943	0.0291171
0.0286423	0.0346532	0.0227561	0.0204226	0.0109385	0.0290225
0.0286167	0.0344244	0.0227068	0.0203929	0.0108929	0.0289463
0.028608	0.0341955	0.0226881	0.0203912	0.010877	0.028819
0.028481	0.0341344	0.0225979	0.020311	0.010867	0.0287775
0.0284454	0.0341344	0.0224899	0.0202408	0.0108399	0.0287039
0.0284277	0.0340429	0.0223225	0.0201391	0.0108254	0.0286887
0.028352	0.0339971	0.0222296	0.0201108	0.0108131	0.0286846
0.0282798	0.0338445	0.0220895	0.0200953	0.0107947	0.0286384
0.028197	0.0338445	0.0220669	0.0200547	0.0107644	0.0285064
0.0280433	0.0337682	0.0219967	0.0200516	0.010739	0.0284522
0.027931	0.033753	0.0219859	0.0200456	0.0106659	0.0284488
0.0279122	0.0336919	0.0219783	0.0200371	0.010657	0.0283781
0.0277356	0.0333867	0.0218156	0.0200042	0.0106448	0.0282811
0.0277121	0.0331884	0.0217534	0.0199994	0.0106313	0.0282809
0.0277107	0.0331731	0.02173	0.0199607	0.0106265	0.0281675
0.0276804	0.0331579	0.0217058	0.019915	0.0105956	0.0281299
0.0276249	0.0328374	0.0216668	0.0197238	0.0105155	0.0280454
0.0275766	0.0328222	0.0216313	0.0196968	0.0104777	0.0280102
0.0275687	0.0327764	0.0215887	0.0194996	0.010427	0.0279848
0.0275542	0.0327611	0.0215517	0.019462	0.0104129	0.0279332
0.0274322	0.0327306	0.0214339	0.0194248	0.0103965	0.0278872
0.0272813	0.032517	0.0213999	0.0193542	0.0103679	0.0278534
0.0271889	0.032517	0.0213491	0.0193364	0.0103049	0.027848
0.0269708	0.0323491	0.0213191	0.0192905	0.0102988	0.0278167
0.026947	0.0322271	0.0211928	0.0191928	0.0102731	0.027815
0.0269058	0.0322118	0.0211702	0.0191586	0.010253	0.0278146
0.026867	0.0321965	0.0211525	0.0190904	0.010252	0.027793
0.0268594	0.0321355	0.021146	0.0190001	0.0102339	0.0277753
0.0268118	0.0320439	0.0211313	0.0189374	0.0102319	0.0277553
0.0266354	0.0320287	0.0209859	0.0189114	0.0102189	0.0277245
0.0266091	0.0320134	0.0209432	0.0188868	0.010207	0.0277026
0.026475	0.0319982	0.0209406	0.0188605	0.0102022	0.0276848
0.0264276	0.0319677	0.0209088	0.0186294	0.0101815	0.0275814
0.0263484	0.0317998	0.0208141	0.0186261	0.0101812	0.0275478
0.0263119	0.0316777	0.0207734	0.0185223	0.0101735	0.0275279
0.0262845	0.0316777	0.0206578	0.0184984	0.0101525	0.0275209
0.0262577	0.0316472	0.0206515	0.0183136	0.0101189	0.0274853
0.0261302	0.0314641	0.0206147	0.0183134	0.0100963	0.0274112
0.026058	0.0314336	0.0204167	0.0182848	0.0100938	0.0273895
0.0260279	0.0314031	0.0203888	0.0179876	0.0100309	0.0273777
0.0258854	0.0312963	0.0203558	0.0179061	0.00997833	0.0273704
0.025842	0.0312963	0.0203422	0.0178745	0.00996193	0.0273682
0.0258021	0.0312963	0.0202835	0.0178517	0.00995045	0.027353
0.0257043	0.0311894	0.0202469	0.017824	0.00993151	0.0273281
0.0255857	0.0311284	0.0202285	0.0177899	0.00991673	0.0272845
0.0255234	0.0311284	0.0202001	0.0176711	0.00990925	0.0272353
0.025363	0.0310216	0.0201005	0.0176623	0.0099035	0.0272159
0.025358	0.0309606	0.0200511	0.0175676	0.00990068	0.0272119
0.0253302	0.0308232	0.0200251	0.0175538	0.00989315	0.0271967
0.0251738	0.0306706	0.0200058	0.0174555	0.00985692	0.02716
0.0251039	0.0305791	0.0199716	0.0174198	0.00985058	0.0271493
0.0248795	0.0305638	0.0198598	0.0174015	0.00983602	0.0271285
0.0248426	0.0305486	0.019847	0.0173971	0.00981778	0.0271163
0.0248153	0.0305028	0.019828	0.0172049	0.00980736	0.0270917
0.0246883	0.0304265	0.019817	0.0171682	0.00979177	0.0269894
0.0246427	0.0303502	0.0197979	0.0171229	0.00978981	0.0269874
0.0245648	0.0303349	0.0195411	0.0170949	0.00978607	0.0269469
0.0244116	0.0303044	0.0194601	0.01707	0.00976417	0.026942
0.0242035	0.0301823	0.0194391	0.0166506	0.00974689	0.0269063
0.0241394	0.0301061	0.0193447	0.0163686	0.00974179	0.026903
0.0240672	0.0300908	0.0193298	0.0163588	0.00971547	0.0268578
0.0237238	0.0299535	0.0193143	0.0162306	0.00970361	0.0268276
0.0236835	0.0299535	0.019305	0.0162293	0.00968416	0.0267818
0.0235578	0.0299077	0.0192553	0.0161763	0.00968331	0.0267767
0.0233699	0.0298009	0.019201	0.0161364	0.00967887	0.0267477
0.0232898	0.0297551	0.0191785	0.0161063	0.00967532	0.0267377
0.0231896	0.0296635	0.0191738	0.0160882	0.00967269	0.0266974
0.0230651	0.029572	0.0191528	0.016017	0.00967135	0.0266682
0.0229061	0.0295567	0.0191431	0.0160158	0.00966054	0.0266509
0.022827	0.0294804	0.0191328	0.0159968	0.00964656	0.0266063
0.0226799	0.0294499	0.0191217	0.0159854	0.00963303	0.0265853
0.0226259	0.0293431	0.0191175	0.0159847	0.00962952	0.0265402
0.0225786	0.0292973	0.0190801	0.01592	0.00962924	0.0264416
0.0224773	0.0292363	0.019014	0.0159131	0.00962835	0.0263738
0.0223447	0.02916	0.0189868	0.0158868	0.00957397	0.0263625
0.0222998	0.0291447	0.0189809	0.0158339	0.00954621	0.0263555
0.0222762	0.0291295	0.0189742	0.0158317	0.00954531	0.0263232
0.0221997	0.029099	0.0189487	0.0158134	0.00954079	0.026306
0.0220804	0.0290074	0.0189402	0.0157554	0.00950898	0.0262292
0.0220469	0.0289921	0.0189394	0.015745	0.0095016	0.0262217
0.0219439	0.0288701	0.0189212	0.0156449	0.00949185	0.0261939
0.0217965	0.0286412	0.0189047	0.0156353	0.00947644	0.0261041
0.0217942	0.0286259	0.0188776	0.0156197	0.00947088	0.0260747
0.0215933	0.0285954	0.0188533	0.0156181	0.00946273	0.0260542
0.0215316	0.0285649	0.0187677	0.0155407	0.00945661	0.0260256
0.0214197	0.0285496	0.0187578	0.015512	0.00943328	0.0260132
0.0213093	0.0284886	0.0187542	0.0155051	0.00942287	0.0260015
0.0212764	0.0283665	0.018726	0.0154342	0.00940964	0.0258558
0.0212685	0.028336	0.0186998	0.0153822	0.00940476	0.0258299
0.020962	0.0282597	0.0186845	0.0152494	0.00936345	0.0257957
0.0208301	0.0282292	0.0186378	0.0152091	0.00935344	0.0257898
0.0207399	0.0282139	0.0186351	0.0151313	0.00934655	0.0257047
0.0205065	0.0280461	0.0185737	0.0151056	0.00934257	0.0254671
0.0204774	0.0280156	0.0185733	0.0151029	0.00933148	0.0254206
0.0204011	0.0279545	0.0185723	0.0150875	0.00928549	0.0254104
0.020382	0.0279393	0.0185671	0.0150469	0.00926501	0.0254003
0.0201795	0.0278782	0.0185491	0.0150386	0.00926449	0.0253573
0.0201253	0.0278019	0.0185319	0.0150136	0.00923334	0.0253516
0.0200748	0.0277256	0.0185245	0.0150046	0.00921148	0.0252571
0.0200568	0.0275883	0.0185082	0.0149852	0.0092097	0.0252535
0.0200329	0.0275883	0.0184701	0.0149193	0.00919591	0.0251691
0.0199425	0.0275425	0.0184579	0.0148802	0.00918542	0.0251665
0.0199033	0.0275273	0.0184489	0.0148344	0.00918288	0.0250901
0.0198601	0.0275273	0.0184229	0.0148328	0.00915078	0.025079
0.019817	0.0274968	0.0184207	0.0147933	0.00911725	0.025006
0.0197211	0.0274662	0.0183474	0.0147754	0.00911387	0.0249241
0.0197198	0.0273136	0.0183417	0.0146657	0.00910714	0.0249225
0.0196974	0.0272984	0.0183271	0.0146646	0.00909826	0.024809
0.0196013	0.0272679	0.0182747	0.0146529	0.00908249	0.0247489
0.0195247	0.0268559	0.0182558	0.0146312	0.00906756	0.0246449
0.019418	0.0267948	0.0182507	0.0145066	0.00905148	0.0246229
0.0193979	0.0267796	0.0182405	0.0144216	0.00904338	0.0246147
0.019386	0.0267491	0.0181978	0.0143814	0.00901331	0.0246102
0.0192074	0.0267033	0.0181812	0.0143415	0.00901027	0.0245913
0.0191986	0.026688	0.0181807	0.0143367	0.00899572	0.024554
0.0191862	0.0266575	0.0181625	0.0142636	0.00899353	0.0245368
0.0191091	0.0266117	0.0181207	0.0142162	0.0089501	0.024527
0.0189502	0.0265965	0.0181205	0.0142129	0.0089478	0.0244976
0.0188769	0.026566	0.0181162	0.014201	0.00894185	0.0244274
0.0188211	0.0265507	0.0181086	0.0142005	0.00893721	0.0244195
0.018674	0.0265507	0.0180928	0.0141701	0.00893225	0.0244131
0.0186161	0.0263066	0.018084	0.0141453	0.00890009	0.024406
0.0185512	0.0262608	0.0180708	0.0140993	0.00888719	0.0243986
0.0185498	0.0262608	0.0180462	0.0140979	0.00887421	0.0243797
0.0185306	0.026215	0.0180299	0.0140965	0.00885578	0.0243467
0.0183477	0.0261082	0.0179997	0.0140654	0.00885215	0.0242445
0.0183412	0.0260929	0.017954	0.0139955	0.00883926	0.024167
0.018172	0.0260777	0.0178556	0.0139361	0.00883123	0.0241506
0.0179141	0.0260471	0.0178387	0.0139315	0.00877986	0.0241285
0.0179044	0.0260319	0.0178348	0.0138999	0.00877688	0.0240518
0.0177998	0.0259709	0.017744	0.0138873	0.0087749	0.0240405
0.0177678	0.0259556	0.0177037	0.0138685	0.00874295	0.023961
0.017677	0.0258946	0.0176922	0.0138494	0.00872636	0.0239547
0.0176252	0.025803	0.017666	0.0138211	0.00871837	0.0239538
0.0175279	0.025803	0.0176577	0.0138025	0.00869936	0.0238823
0.0174402	0.0257725	0.0176358	0.0137234	0.0086942	0.0238075
0.0174278	0.0257572	0.017623	0.0137118	0.00866615	0.0237941
0.0173484	0.0256199	0.0176185	0.0137089	0.00866258	0.023769
0.0172855	0.0255894	0.0176095	0.0135773	0.00865551	0.0236801
0.0170131	0.0255589	0.0175956	0.0134819	0.00864005	0.0235545
0.0168626	0.0255436	0.0175523	0.0134443	0.0086219	0.0235516
0.0167762	0.0254826	0.0175035	0.0134041	0.00861984	0.0235511
0.0166617	0.0254673	0.0174984	0.013401	0.00861068	0.0234573
0.0166483	0.0253758	0.0174505	0.0131587	0.00860819	0.0234272
0.0166365	0.0253605	0.0174136	0.0130665	0.00860311	0.0233797
0.0166069	0.0252842	0.0173669	0.012998	0.00858849	0.023356
0.0165815	0.0251469	0.0173587	0.0129776	0.00858143	0.023299
0.016579	0.0250858	0.0173569	0.0129478	0.00857197	0.0232692
0.0165486	0.024979	0.0173437	0.0129362	0.00853285	0.0232292
0.0164837	0.0249332	0.01734	0.0128254	0.00851876	0.0232103
0.0164156	0.0249332	0.0173388	0.012781	0.0085098	0.0230384
0.0162403	0.0248722	0.0172866	0.0127542	0.0084996	0.0230216
0.0162158	0.0248112	0.0172363	0.0127494	0.00849155	0.0228805
0.0161395	0.0247501	0.0172288	0.0127306	0.00849016	0.0228086
0.0160535	0.0247501	0.0171853	0.0126905	0.00848252	0.0227815
0.0159282	0.0246891	0.0171785	0.0126842	0.00847631	0.0226828
0.0158945	0.0246281	0.0170834	0.012626	0.00846102	0.0226331
0.0158602	0.0245518	0.0170404	0.0125974	0.00845356	0.0226165
0.0158589	0.024506	0.0170066	0.0125277	0.00844054	0.0226113
0.015831	0.0244907	0.017006	0.012471	0.00841183	0.0225407
0.0158211	0.0244602	0.0169358	0.0123634	0.00838375	0.0224237
0.0157012	0.0242924	0.0168892	0.0123395	0.00835797	0.0223707
0.015615	0.0242771	0.0168735	0.0123342	0.00835547	0.0223315
0.0156093	0.0242466	0.0168488	0.01225	0.00835092	0.0223209
0.0155751	0.0241245	0.0168372	0.0122259	0.00829253	0.0222804
0.0153729	0.0240635	0.0167991	0.0122215	0.0082803	0.0222049
0.0153328	0.0240024	0.0167913	0.0121941	0.00824404	0.0221497
0.0153	0.0240024	0.0167685	0.0121888	0.00823816	0.0219907
0.0151759	0.0239261	0.0167537	0.0121883	0.00823801	0.0218572
0.01499	0.0239109	0.0167498	0.0121563	0.00823267	0.0217177
0.0149617	0.0239109	0.0167274	0.0121066	0.00823196	0.0217001
0.0149423	0.0238956	0.0166623	0.0119914	0.00820415	0.0216774
0.0149341	0.0238804	0.0166147	0.0118432	0.00819532	0.0216115
0.0148991	0.0237278	0.0166004	0.011836	0.00818293	0.0214207
0.0147967	0.0236515	0.0165728	0.0117259	0.00818267	0.0212386
0.0147948	0.0235599	0.0165717	0.0117065	0.0081658	0.0211941
0.0144846	0.0235447	0.016569	0.0116332	0.00815656	0.0209188
0.0143632	0.0233768	0.0165507	0.0208591	0.0081467	0.0205154
0.0143505	0.0232548	0.0165408	0.0207523	0.0081466	0.0203528
0.0142758	0.0231479	0.0165377	0.0206455	0.00813483	0.020256
0.0141997	0.0231174	0.0165198	0.0205844	0.00811454	0.0202214
0.0139076	0.0230869	0.0164278	0.0200351	0.00811317	0.0196689
0.0139073	0.0230716	0.0164277	0.0198672	0.00806952	0.0184122
0.0134532	0.0229801	0.0164159	0.0197147	0.00805899	0.0165411
0.0134406	0.0225986	0.0164136	0.0197147	0.00805781	0.00684488
0.0128956	0.0225376	0.0163763	0.0193637	0.00805756	0.00683778
	0.022446	0.0163624	0.0193484	0.00805521	0.00663438
	0.0222782	0.0163174	0.0190923	0.00801783	0.00662958
	0.0221561	0.0162933	0.0188144	0.00801581	0.00662101
	0.0220951	0.0162883	0.0186465	0.00800983	0.00661409
	0.0220798	0.0162772	0.018204	0.0080054	0.00660275
	0.0220493	0.0161476	0.0178073	0.00798242	0.00660198
	0.0219883	0.0160993	0.0176242	0.00798175	0.00659821
	0.0219577	0.0160869	0.0175937	0.00796701	0.00659456
	0.0218051	0.016076	0.0173495	0.00796531	0.00657865
	0.0217746	0.016061	0.0172274	0.00794917	0.00657341
	0.0217746	0.0160395	0.0171359	0.00793349	0.0065612
	0.0217594	0.0160163	0.0170824	0.00792413	0.00655271
	0.0217594	0.0160116	0.0168002	0.00789496	0.00654792
	0.0217594	0.0160001	0.0167086	0.00787785	0.00654507
	0.0217288	0.0159911	0.0165255	0.00787019	0.00654332
	0.0217136	0.0159666	0.0164062	0.00786368	0.00654159
	0.0216678	0.015966	0.0159304	0.00777866	0.00653834
	0.0216068	0.0159496	0.0156252	0.00777851	0.00653622
	0.0214237	0.0159371	0.015525	0.00775204	0.00653584
	0.0213321	0.0159214	0.0152872	0.00774988	0.00652393
	0.0213016	0.0159138	0.0151522	0.00774915	0.00651333
	0.0212711	0.0158956	0.0148609	0.00774688	0.00650246
	0.0210727	0.0158932	0.0144808	0.00774555	0.00650004
	0.0209201	0.0158657	0.0144001	0.00771107	0.00649975
	0.0207828	0.015837	0.0141055	0.00770507	0.00649571
	0.0207675	0.0157988	0.0132486	0.00770015	0.00649479
	0.020737	0.0157819	0.0131386	0.00764784	0.00649148
	0.0205692	0.0157797	0.0127413	0.00764559	0.00648946
	0.0205234	0.0157491	0.0126098	0.00762885	0.00646551
	0.0203708	0.0157297	0.0125887	0.00762813	0.00645419
	0.0203098	0.0157264	0.0125776	0.00761291	0.00642994
	0.0198062	0.0157077	0.0125666	0.00757866	0.0064279
	0.0197299	0.0156704	0.0122835	0.00755977	0.00642508
	0.019501	0.0156679	0.0119224	0.00754138	0.00642235
	0.0194858	0.0156635	0.0119064	0.00752713	0.00642214
	0.0193484	0.0156562	0.0116408	0.00752339	0.00641016
	0.0190433	0.0156468	0.0115748	0.00751771	0.00639673
	0.0189212	0.0156422	0.01149	0.00750964	0.00637827
	0.0188449	0.0156181	0.0108949	0.00750345	0.00635967
	0.0187991	0.0156087	0.0104956	0.00749379	0.00635354
	0.0187991	0.0155782	0.0244606	0.00749018	0.00635197
	0.0187991	0.0154501	0.0241636	0.00748852	0.00634972
	0.0186313	0.0154212	0.0222227	0.007481	0.00634621
	0.0186313	0.0153874	0.0207928	0.00747207	0.00634396
	0.0184482	0.0153252	0.02044	0.00745568	0.00634373
	0.0184176	0.0152768	0.0200327	0.00745243	0.00633487
	0.018204	0.0151302	0.0198777	0.00744064	0.00632639
	0.018143	0.0150473	0.0196875	0.00742827	0.0063205
	0.0180819	0.0149913	0.0195356	0.0073984	0.00631778
	0.0175631	0.0149425	0.0195091	0.00739436	0.00630694
	0.0175174	0.0148814	0.0194125	0.00737198	0.00628813
	0.0174411	0.0148635	0.0190683	0.00734218	0.00628547
	0.0173648	0.0147751	0.018849	0.00732029	0.00627682
	0.0171206	0.0147693	0.0184084	0.00730671	0.00627251
	0.0170596	0.0147515	0.0184018	0.00730427	0.00627056
	0.0169528	0.0147493	0.018317	0.00730288	0.00626581
	0.0168002	0.0146181	0.0178778	0.00729403	0.00626214
	0.0163577	0.0145999	0.017854	0.00727587	0.00624991
	0.0163119	0.014555	0.0177552	0.0072632	0.00624559
	0.0162203	0.014524	0.0177283	0.00723985	0.00624194
	0.0159609	0.0144908	0.0177088	0.00723615	0.00622866
	0.0158999	0.0144845	0.0175553	0.0072355	0.0062207
	0.01561	0.0143754	0.0175258	0.00722664	0.00621986
	0.0152132	0.0143384	0.0174019	0.00719985	0.00621197
	0.0150607	0.0143003	0.0168842	0.00718998	0.00621193
	0.0149386	0.014131	0.0168214	0.0071875	0.00619898
	0.014786	0.0140438	0.0166714	0.00716115	0.00619857
	0.0144045	0.0140046	0.0164979	0.00716079	0.00618842
	0.0144045	0.013771	0.0162959	0.00712797	0.00617632
	0.0143435	0.0136654	0.016271	0.0070839	0.00617623
	0.0140688	0.0136005	0.0162549	0.00702154	0.00617501
	0.0140536	0.0135492	0.0161354	0.00701042	0.00617421
	0.0138247	0.0134752	0.0161179	0.00698808	0.0493172
	0.0131685	0.0134504	0.0160895	0.00698597	0.046479
	0.0130617	0.0133558	0.0160406	0.00696206	0.045594
	0.0129549	0.0132414	0.0158429	0.00693567	0.0451667
	0.0125277	0.0131678	0.0157285	0.00693338	0.0419471
	0.0114748	0.0130956	0.0157076	0.0069292	0.0396429
	0.0113375		0.0155702	0.00689007	0.0390784
	0.0112764		0.0155622	0.00687757	0.0381018
	0.0107118		0.0154518	0.0068726	0.0370031
			0.0154035	0.00686997	0.0364843
			0.0153629	0.00686393	0.0362554
			0.0152423	0.00682288	0.0360876
			0.0152029	0.00680216	0.0359045
			0.0151904	0.0067225	0.03505
			0.0151536	0.00668401	0.0340734
			0.0150792	0.00668053	0.0335393
			0.0150622	0.00666929	0.0328832
			0.0150039	0.00666094	0.032517
			0.0149309	0.00664849	0.0310216
			0.014764	0.00664757	0.0306706
			0.0146521	0.0066411	0.0303349
			0.014621	0.0066387
			0.0145634	0.00661786
			0.0144325	0.00660542
			0.0143174	0.00657487
			0.0142718	0.0065606
			0.014209	0.00653352
			0.0140347	0.00653332
			0.0139988	0.00653321
			0.0139538	0.00652155
			0.0139209	0.00650461
			0.0138735	0.00649476
			0.0138371	0.00649183
			0.0137865	0.00646324
			0.0137628	0.00644669
			0.0137078	0.0064335
			0.0136605	0.00637488
			0.0136084	0.00637033
			0.0135482	0.0063457
			0.0135125	0.00634377
			0.0135057	0.0063184
			0.0134708	0.00631498
			0.0134332	0.00630637
			0.0133928	0.00627852
			0.013376	0.00626801
			0.0133581	0.00622648
			0.0133433	0.00622396
			0.0133327	0.00622115
			0.0132874	0.00619729
			0.0131634	0.00618969
			0.0130734	0.00618827
			0.0130604	0.00614816
			0.0129911	0.00614436
			0.0129681	0.00613546
			0.0128956	0.00609542
			0.0128696	0.00609359
			0.0127897	0.00609343
			0.0127637	0.00606863
			0.0127493	0.0296139
			0.0126663	0.0295944
				0.0295082
				0.0293378
				0.029153
				0.0290858
				0.0289903
				0.0289376

## Sheet: Figure6A
Figure6A Quantification of Soluble and Chromatin YY1 fractions in WT and TKO mESCs
normalized intensity	Soluble Fraction		Chromatin Fraction
	WT	TKO	WT	TKO
Repeat-1	0.441166	0.7669	0.558834	0.2331
Repeat-2	0.562633	0.796748	0.437367	0.203252
Repeat-3	0.463493	0.778107	0.536507	0.221893

## Sheet: Figure7H
Figure7H ChIP-qPCR analysis of YY1 binding at Mpdu1 locus in TKO mESCs and TKO mESCs after expression of Tet1CD
	Control	TKO	TKO+Tet1CD
Repeat-1	1.62559	0.602904	2.51042
Repeat-2	1.85911	0.876606	2.5952
Mean	1.74235	0.739755	2.55281
SD	0.165129	0.193536	0.0599522

## Sheet: FigureS3F
Figure3F Quantification for the Venticle Sizes
Ventricle Sizes Quantification/um2
Area/um2	E12.5
	WT	DKO
Embryo-1	5.18177e+06	6.22774e+06
Embryo-2	5.45543e+06	6.67157e+06
Embryo-3	5.52358e+06	5.92472e+06
Embryo-4	5.23716e+06	5.93121e+06
Area/um2	E13.5
	WT	DKO
Embryo-1	6.50812e+06	7.20165e+06
Embryo-2	6.43266e+06	7.44416e+06
Embryo-3	7.37324e+06	7.23538e+06
Embryo-4	8.04226e+06	7.50595e+06
Area/um2	E14.5
	WT	DKO
Embryo-1	1.20529e+07	9.68752e+06
Embryo-2	1.21847e+07	1.02425e+07
Embryo-3	1.25123e+07	1.01501e+07
Embryo-4	1.20671e+07	1.03847e+07
Area/um2	E15.5
	WT	DKO
Slide1	1.37482e+07	9.09466e+06
Slide2	1.34159e+07	9.16879e+06
Slide3	1.42545e+07	8.63356e+06
Slide4	1.34971e+07	8.47386e+06

## Sheet: FigureS8A
FigureS8A Quantification of total nuclei YY1 expression in WT and TKO mESCs
normalized intensity	WT	TKO
Repeat-1	1	1.07576
Repeat-2	1	1.36913
Repeat-3	1	1.34862
